# Supplementary material for: Combined treatment with Acorus tatarinowii Schott and Panax notoginseng saponins ameliorates brain–gut axis dysfunction in MCAO/R rats with suppression of TLR4/MyD88/NF-κB signaling and associated gut microbiota changes
Source: Front Pharmacol. 2026 Jun 29;17:1683558. doi: 10.3389/fphar.2026.1683558 (PMC13357153; doi:10.3389/fphar.2026.1683558)
Supplement: Supplementary file 2 [file DataSheet1.zip]

Archive with 11 entries (10 files):
- Supplementary_Materials/
- Supplementary_Materials/Figure_SF1-1_HPLC_mixed_standard.png.jpg
- Supplementary_Materials/Figure_SF1-2_HPLC_sample.jpg
- Supplementary_Materials/Figure_SF1-3_QOrbitrap_TIC.tif
- Supplementary_Materials/Supplementary_Data_S1A_Q-Orbitrap_HRLCMS_Report.pdf
- Supplementary_Materials/Supplementary_Data_S1B_Q-Orbitrap_Compound_Identification_List.xlsx
- Supplementary_Materials/Supplementary_Data_S1C_Q-Orbitrap_Total_Ion_Chromatogram.docx
- Supplementary_Materials/Supplementary_Data_S1D_HPLC_Quantification_Report.pdf
- Supplementary_Materials/Supplementary_Data_S1E_HPLC_Quantification_Data.xlsx
- Supplementary_Materials/Supplementary_File_S1_Botanical Drug Characterization.docx
- Supplementary_Materials/Supplementary_File_S1_Botanical Drug Characterization.pdf
