# Supplementary material for: Combined treatment with Acorus tatarinowii Schott and Panax notoginseng saponins ameliorates brain–gut axis dysfunction in MCAO/R rats with suppression of TLR4/MyD88/NF-κB signaling and associated gut microbiota changes
Source: Front Pharmacol. 2026 Jun 29;17:1683558. doi: 10.3389/fphar.2026.1683558 (PMC13357153; doi:10.3389/fphar.2026.1683558)
Supplement: Supplementary file 2 [file DataSheet1.zip › Supplementary_Materials/Supplementary_Data_S1B_Q-Orbitrap_Compound_Identification_List.xlsx]

## Sheet: Compounds
Name	Formula	Annot. DeltaMass [Da]	Annot. DeltaMass [ppm]	Annotation MW	Calc. MW	m/z	RT [min]	# mzVault Results	mzVault Best Match	MS2	Reference Ion	Area: CDF014_hly.raw (F2974)
Choline	C5 H13 N O	0.00049	4.71	103.1	103.1	104.107	2.528	2	100	DDA for preferred ion	[M+H]+1	2.39343e+09
L-Pyroglutamic acid	C5 H7 N O3	8e-05	0.6	129.043	129.043	130.05	6.106	5	100	DDA for preferred ion	[M+H]+1	1.2431e+10
L-Norleucine	C6 H13 N O2	0.00019	1.47	131.095	131.095	132.102	6.526	12	100	DDA for preferred ion	[M+H]+1	5.23921e+09
Valine	C5 H11 N O2	0.00033	2.8	117.079	117.079	118.087	3.258	12	100	DDA for preferred ion	[M+H]+1	2.52929e+09
4-Oxoproline	C5 H7 N O3	-0.00126	-9.76	129.043	129.041	128.034	6.085	4	99.8	DDA for preferred ion	[M-H]-1	6.93167e+09
5-Hydroxynicotinic acid	C6 H5 N O3	-0.00106	-7.64	139.027	139.026	138.019	5.751	9	99.6	DDA for preferred ion	[M-H]-1	1.27353e+08
3-Hydroxypicolinic acid	C6 H5 N O3	0.00011	0.82	139.027	139.027	140.034	5.753	8	99.5	DDA for preferred ion	[M+H]+1	8.02392e+08
Betaine	C5 H11 N O2	3e-05	0.22	117.079	117.079	140.068	73.727	12	99.5	DDA for preferred ion	[M+Na]+1	1.20762e+08
Adenosine	C10 H13 N5 O4	-32.0266	-119906	267.097	235.07	268.104	12.26	4	99.4	DDA for other ion	[M+H+MeOH]+1	9.46492e+09
L-Aspartic acid	C4 H7 N O4	-0.00129	-9.66	133.038	133.036	132.029	2.696	4	99.4	DDA for preferred ion	[M-H]-1	2.30854e+09
L-(-)-Malic acid	C4 H6 O5	-0.00124	-9.27	134.022	134.02	133.013	3.766	7	99.1	DDA for preferred ion	[M-H]-1	2.25303e+10
DL-Stachydrine	C7 H13 N O2	5e-05	0.38	143.095	143.095	144.102	3.142	4	99.1	DDA for preferred ion	[M+H]+1	1.97844e+09
Leucylproline	C11 H20 N2 O3	0.00011	0.5	228.147	228.148	229.155	17.076	5	99	DDA for preferred ion	[M+H]+1	3.10797e+08
Betaine	C5 H11 N O2	0.00023	1.95	117.079	117.079	118.086	2.86	9	98.8	DDA for preferred ion	[M+H]+1	6.66735e+09
L-Threonine	C4 H9 N O3	0.00032	2.65	119.058	119.059	120.066	2.703	10	98.7	DDA for preferred ion	[M+H]+1	1.40354e+09
Nicotinic acid	C6 H5 N O2	0.00025	2	123.032	123.032	124.04	4.588	7	98.5	DDA for preferred ion	[M+H]+1	1.87922e+09
Suberic acid	C8 H14 O4	-0.00088	-5.04	174.089	174.088	173.081	22.198	2	98.5	DDA for preferred ion	[M-H]-1	1.2467e+08
Valylproline	C10 H18 N2 O3	0.0002	0.94	214.132	214.132	215.139	14.973	3	98.4	DDA for preferred ion	[M+H]+1	2.58225e+08
Andrographolide	C20 H30 O5	-0.00218	-6.24	350.209	350.207	351.214	39.351	4	98.3	DDA for preferred ion	[M+H]+1	7.54141e+06
Dodecanedioic acid	C12 H22 O4	-0.00035	-1.53	230.152	230.151	229.144	39.559	2	98.2	DDA for preferred ion	[M-H]-1	1.5289e+07
Proline	C5 H9 N O2	0.00032	2.8	115.063	115.064	116.071	2.998	8	98.1	DDA for preferred ion	[M+H]+1	8.76453e+09
2,3-Dihydroxybenzoic acid	C7 H6 O4	-0.00092	-5.98	154.027	154.026	153.018	20.179	17	97.9	DDA for preferred ion	[M-H]-1	1.16385e+08
GALACTARATE	C6 H10 O8	-0.00066	-3.14	210.038	210.037	209.03	2.886	5	97.9	DDA for preferred ion	[M-H]-1	7.38563e+08
2-Isopropylmalic acid	C7 H12 O5	-60.0221	-340902	176.068	116.046	175.06	19.391	4	97.9	DDA for other ion	[M-H+HAc]-1	6.31236e+08
Nicotinamide	C6 H6 N2 O	0.00031	2.51	122.048	122.048	123.056	4.907	4	97.9	DDA for preferred ion	[M+H]+1	1.18237e+09
Xanthine	C5 H4 N4 O2	-0.00099	-6.51	152.033	152.032	151.025	7.434	3	97.8	DDA for preferred ion	[M-H]-1	8.07796e+07
Andrographolide	C20 H30 O5	-0.00254	-7.26	350.209	350.207	351.214	35.516	4	97.7	DDA for preferred ion	[M+H]+1	2.07576e+07
2,3-Dihydroxybenzoic acid	C7 H6 O4	-0.00098	-6.33	154.027	154.026	153.018	21.304	17	97.7	DDA for preferred ion	[M-H]-1	1.81682e+07
Valine	C5 H11 N O2	0.00035	3.02	117.079	117.079	118.087	3.612	12	97.5	DDA for preferred ion	[M+H]+1	6.24686e+08
4-Guanidinobutyric acid	C5 H11 N3 O2	-17.0265	-117355	145.085	128.059	146.092	3.9	2	97.4	DDA for other ion	[M+NH4]+1	8.04536e+09
Citric acid	C6 H8 O7	-0.00094	-4.9	192.027	192.026	191.019	6.13	7	97.4	DDA for preferred ion	[M-H]-1	1.45986e+10
L-Threonic acid	C4 H8 O5	-0.00124	-9.09	136.037	136.036	135.029	2.978	2	97.4	DDA for preferred ion	[M-H]-1	3.02537e+09
4-Guanidinobutyric acid	C5 H11 N3 O2	-17.0265	-117355	145.085	128.059	146.092	3.18	2	97.4	DDA for other ion	[M+NH4]+1	7.09106e+09
2,5-Dihydroxybenzaldehyde	C7 H6 O3	-0.00115	-8.34	138.032	138.031	137.023	19.306	13	97.4	DDA for preferred ion	[M-H]-1	6.82829e+08
Triphenylphosphine oxide	C18 H15 O P	0.00014	0.51	278.086	278.086	279.093	40.956	6	97.3	DDA for preferred ion	[M+H]+1	1.26069e+08
Salsolinol	C10 H13 N O2	-17.0264	-95069.5	179.095	162.068	180.102	5.969	10	97.2	DDA for other ion	[M+NH4]+1	1.05253e+09
D-PANTOTHENIC ACID	C9 H17 N O5	-0.00043	-1.96	219.111	219.11	218.103	16.86	7	97.2	DDA for preferred ion	[M-H]-1	1.02358e+08
L-Glutamic acid	C5 H9 N O4	-7e-05	-0.5	147.053	147.053	295.113	2.769	10	97.1	DDA for preferred ion	[2M+H]+1	1.28908e+10
4-Acetamidobutanoic acid	C6 H11 N O3	-0.00104	-7.19	145.074	145.073	144.066	10.676	5	97.1	DDA for preferred ion	[M-H]-1	3.75625e+07
Indole-3-acetic acid	C10 H9 N O2	0.00023	1.29	175.063	175.064	176.071	16.35	6	96.8	DDA for preferred ion	[M+H]+1	1.15624e+08
2-Aminophenol	C6 H7 N O	0.00045	4.15	109.053	109.053	110.06	4.255	5	96.8	DDA for preferred ion	[M+H]+1	5.48566e+08
DL-Arginine	C6 H14 N4 O2	1e-05	0.04	174.112	174.112	175.119	2.47	6	96.7	DDA for preferred ion	[M+H]+1	1.42467e+10
D-GLYCERIC ACID	C3 H6 O4	-0.00124	-11.65	106.027	106.025	105.018	6.909	2	96.7	DDA for preferred ion	[M-H]-1	1.21843e+07
4-Pyridineacetic acid	C7 H7 N O2	0.00011	0.8	137.048	137.048	138.055	3.005	16	96.7	DDA for preferred ion	[M+H]+1	2.33613e+08
Andrographolide	C20 H30 O5	-0.00234	-6.67	350.209	350.207	351.214	34.856	4	96.6	DDA for preferred ion	[M+H]+1	2.0896e+07
Guanine	C5 H5 N5 O	0.00011	0.71	151.049	151.05	152.057	4.253	4	96.6	DDA for preferred ion	[M+H]+1	2.11243e+09
Andrographolide	C20 H30 O5	-21.9843	-62774.7	350.209	328.225	351.214	45.187	4	96.5	DDA for other ion	[M+Na]+1	1.4907e+07
2'-Deoxyadenosine	C10 H13 N5 O3	0.00011	0.42	251.102	251.102	252.109	13.317	8	96.5	DDA for preferred ion	[M+H]+1	1.76546e+08
Isovanillic acid	C8 H8 O4	-0.0008	-4.77	168.042	168.041	167.034	8.736	21	96.4	DDA for preferred ion	[M-H]-1	5.56042e+06
DL-Arginine	C6 H14 N4 O2	-0.00091	-5.22	174.112	174.111	173.103	2.494	2	96.4	DDA for preferred ion	[M-H]-1	1.77262e+08
2,4-Quinolinediol	C9 H7 N O2	0.00018	1.11	161.048	161.048	162.055	15.34	3	96.3	DDA for preferred ion	[M+H]+1	7.57655e+07
Adenine	C5 H5 N5	-17.0264	-126071	135.054	118.028	136.062	4.037	4	96.3	DDA for other ion	[M+NH4]+1	3.11577e+09
DL-Arginine	C6 H14 N4 O2	0.0001	0.57	174.112	174.112	175.119	2.345	6	96.2	DDA for preferred ion	[M+H]+1	5.41067e+08
Adenine	C5 H5 N5	0.00012	0.87	135.054	135.055	136.062	3.19	4	96.2	DDA for preferred ion	[M+H]+1	8.46368e+08
Azelaic acid	C9 H16 O4	-0.00086	-4.55	188.105	188.104	187.097	24.263	7	95.7	DDA for preferred ion	[M-H]-1	1.22719e+09
N-Acetyl-L-leucine	C8 H15 N O3	-0.00087	-5.03	173.105	173.104	172.097	21.218	7	95.7	DDA for preferred ion	[M-H]-1	6.08985e+07
Andrographolide	C20 H30 O5	-0.00234	-6.67	350.209	350.207	351.214	45.589	4	95.5	DDA for preferred ion	[M+H]+1	1.07734e+07
N-Acetyl-L-leucine	C8 H15 N O3	-0.00081	-4.68	173.105	173.104	172.097	21.601	7	95.5	DDA for preferred ion	[M-H]-1	9.4643e+06
15-Deoxy-Δ12,14-prostaglandin J2-2-glycerol ester	C23 H34 O5	21.984	56334.6	390.241	412.225	413.232	43.145	3	95.5	DDA for preferred ion	[M+H]+1	3.74844e+06
ISOCITRIC ACID	C6 H8 O7	-0.00074	-3.87	192.027	192.026	191.019	3.865	7	95.5	DDA for preferred ion	[M-H]-1	4.30386e+08
N-Acetyl-DL-serine	C5 H9 N O4	-0.00097	-6.63	147.053	147.052	146.045	4.198	8	95.4	DDA for preferred ion	[M-H]-1	4.09406e+07
15-Deoxy-Δ12,14-prostaglandin J2-2-glycerol ester	C23 H34 O5	39.9947	102487	390.241	430.235	413.232	42.63	3	95.4	DDA for other ion	[M+H-H2O]+1	4.29741e+06
Salicylic acid	C7 H6 O3	-0.00112	-8.09	138.032	138.031	137.023	19.633	13	95.4	DDA for preferred ion	[M-H]-1	5.43726e+07
1-Methyladenosine	C11 H15 N5 O4	0.00021	0.76	281.112	281.113	282.12	5.439	6	95.3	DDA for preferred ion	[M+H]+1	5.49564e+07
CATECHOL	C6 H6 O2	-0.00126	-11.44	110.037	110.036	109.028	17.517	2	95.3	DDA for preferred ion	[M-H]-1	9.13876e+06
D-GLYCERIC ACID	C3 H6 O4	-0.00129	-12.14	106.027	106.025	105.018	3.161	2	95.2	DDA for preferred ion	[M-H]-1	4.6371e+08
Pyridoxine	C8 H11 N O3	0.00013	0.76	169.074	169.074	170.081	5.071	7	95.2	DDA for preferred ion	[M+H]+1	1.07508e+09
Pyridoxine	C8 H11 N O3	0.00016	0.94	169.074	169.074	170.081	4.347	7	95.2	DDA for preferred ion	[M+H]+1	5.11107e+08
ISOCITRIC ACID	C6 H8 O7	-0.00065	-3.4	192.027	192.026	191.019	4.172	7	95.1	DDA for preferred ion	[M-H]-1	3.17268e+08
4-Acetamidobutanoic acid	C6 H11 N O3	8e-05	0.57	145.074	145.074	146.081	10.678	2	95.1	DDA for preferred ion	[M+H]+1	2.98955e+08
2-Aminophenol	C6 H7 N O	0.0003	2.74	109.053	109.053	110.06	3.266	5	95	DDA for preferred ion	[M+H]+1	3.28206e+08
4-Dodecylbenzenesulfonic acid	C18 H30 O3 S	0.0001	0.3	326.192	326.192	325.184	73.32	1	94.9	DDA for preferred ion	[M-H]-1	2.25903e+07
PEG n5	C10 H22 O6	-9e-05	-0.4	238.142	238.142	239.149	17.674	2	94.9	DDA for preferred ion	[M+H]+1	6.46641e+08
4-Methylumbelliferone	C10 H8 O3	-0.00025	-1.44	176.047	176.047	177.054	23.025	6	94.7	DDA for preferred ion	[M+H]+1	1.05647e+07
Guanosine monophosphate (GMP)	C10 H14 N5 O8 P	6e-05	0.15	363.058	363.058	364.065	6.825	3	94.7	DDA for preferred ion	[M+H]+1	4.54824e+07
Galactonic acid	C6 H12 O7	-46.0064	-234657	196.058	150.052	195.05	2.92	8	94.6	DDA for other ion	[M+FA-H]-1	1.22525e+10
Salsolinol	C10 H13 N O2	-17.0264	-95069.1	179.095	162.068	180.102	5.322	9	94.6	DDA for other ion	[M+NH4]+1	4.17674e+08
D-(+)-Glucose	C6 H12 O6	-0.00069	-3.84	180.063	180.063	225.061	2.864	8	94.6	DDA for preferred ion	[M+FA-H]-1	2.49689e+09
D-Glucosamine	C6 H13 N O5	-2e-05	-0.09	179.079	179.079	162.076	2.47	6	94.6	DDA for preferred ion	[M+H-H2O]+1	7.31599e+08
Uridine monophosphate (UMP)	C9 H13 N2 O9 P	0.00021	0.63	324.036	324.036	325.043	5.453	3	94.5	DDA for preferred ion	[M+H]+1	1.25273e+07
DL-Arginine	C6 H14 N4 O2	-0.00082	-4.72	174.112	174.111	173.104	2.368	2	94.3	DDA for preferred ion	[M-H]-1	4.05115e+07
2-Hydroxyphenylacetic acid	C8 H8 O3	-0.00099	-6.51	152.047	152.046	151.039	21.905	24	94.3	DDA for preferred ion	[M-H]-1	9.74412e+06
DL-4-Hydroxyphenyllactic acid	C9 H10 O4	-46.0063	-252701	182.058	136.052	181.05	18.572	13	94.2	DDA for other ion	[M+FA-H]-1	1.3547e+07
Andrographolide	C20 H30 O5	-0.00243	-6.93	350.209	350.207	351.214	39.611	5	94.2	DDA for preferred ion	[M+H]+1	1.52871e+07
4-Hydroxybenzoic acid	C7 H6 O3	-0.00115	-8.31	138.032	138.031	137.023	2.173	13	94.1	DDA for preferred ion	[M-H]-1	1.42508e+07
cis-4-Hydroxy-D-proline	C5 H9 N O3	0.00034	2.59	131.058	131.059	114.055	6.217	9	94	DDA for preferred ion	[M+H-H2O]+1	7.61271e+07
L-Histidine	C6 H9 N3 O2	-0.00095	-6.13	155.069	155.069	154.061	2.45	3	94	DDA for preferred ion	[M-H]-1	1.21274e+07
trans-3-Indoleacrylic acid	C11 H9 N O2	7e-05	0.36	187.063	187.063	205.097	17.817	6	94	DDA for preferred ion	[M+NH4]+1	1.05759e+09
Caffeic acid	C9 H8 O4	-0.00039	-2.17	180.042	180.042	179.034	19.849	9	93.9	DDA for preferred ion	[M-H]-1	2.63798e+07
Uracil	C4 H4 N2 O2	0.00042	3.78	112.027	112.028	113.035	8.266	4	93.7	DDA for preferred ion	[M+H]+1	5.43454e+08
2,4,5-Trimethoxybenzaldehyde	C10 H12 O4	-6e-05	-0.28	196.074	196.073	197.081	27.159	10	93.7	DDA for preferred ion	[M+H]+1	6.21783e+09
Cytidine	C9 H13 N3 O5	-41.0264	-168774	243.086	202.059	244.093	4.145	5	93.3	DDA for other ion	[M+ACN+H]+1	6.42854e+08
Leucylproline	C11 H20 N2 O3	0.00018	0.78	228.147	228.148	229.155	16.743	4	93.1	DDA for preferred ion	[M+H]+1	1.44126e+08
L-Phenylalanine	C9 H11 N O2	0.0001	0.58	165.079	165.079	166.086	14.958	6	93.1	DDA for preferred ion	[M+H]+1	3.80949e+09
3-Hydroxy-3-methylglutaric acid	C6 H10 O5	-0.00089	-5.5	162.053	162.052	161.045	9.293	3	93.1	DDA for preferred ion	[M-H]-1	2.6662e+08
N-ACETYL-L-ASPARTIC ACID	C6 H9 N O5	-60.0222	-342890	175.048	115.026	114.018	5.037	3	93.1	DDA for other ion	[M-H]-1	7.37883e+07
Berberine	C20 H17 N O4	-0.00017	-0.51	335.116	335.116	336.123	23.369	5	93.1	DDA for preferred ion	[M+H]+1	4.78836e+07
PEG n6	C12 H26 O7	-7e-05	-0.25	282.168	282.168	300.202	18.485	1	93.1	DDA for preferred ion	[M+NH4]+1	1.30063e+09
Uridine monophosphate (UMP)	C9 H13 N2 O9 P	0.00016	0.49	324.036	324.036	323.029	5.263	3	93	DDA for preferred ion	[M-H]-1	8.55951e+06
"3,4-DIHYDROXYBENZOATE"	C7 H6 O4	-0.00105	-6.82	154.027	154.026	153.018	17.518	17	92.9	DDA for preferred ion	[M-H]-1	4.88142e+08
Indole-3-acetyl-L-aspartic acid	C14 H14 N2 O5	-0.00012	-0.42	290.09	290.09	291.097	22.158	1	92.7	DDA for preferred ion	[M+H]+1	1.07513e+08
Glycyl-L-leucine	C8 H16 N2 O3	0.0003	1.61	188.116	188.116	189.124	15.391	4	92.6	DDA for preferred ion	[M+H]+1	8.74666e+07
Ethyl myristate	C16 H32 O2	-4e-05	-0.16	256.24	256.24	255.233	73.249	4	92.5	DDA for preferred ion	[M-H]-1	6.0453e+07
N,N-Dimethylglycine	C4 H9 N O2	0.00076	7.34	103.063	103.064	104.071	2.521	18	92.4	DDA for preferred ion	[M+H]+1	4.10165e+09
N-Acetylalanine	C5 H9 N O3	-0.00113	-8.63	131.058	131.057	130.05	7.526	13	92.4	DDA for preferred ion	[M-H]-1	1.20929e+08
Epicatechin	C15 H14 O6	-4e-05	-0.13	290.079	290.079	291.086	20.512	18	92.2	DDA for preferred ion	[M+H]+1	9.19501e+07
N-Acetylvaline	C7 H13 N O3	-0.00094	-5.89	159.09	159.089	158.081	18.346	6	92.2	DDA for preferred ion	[M-H]-1	2.75878e+07
Genistein	C15 H10 O5	0.00029	1.08	270.053	270.053	269.046	52.052	18	92	DDA for preferred ion	[M-H]-1	9.40417e+06
Citroflex 4	C18 H32 O7	-0.00047	-1.31	360.215	360.214	383.204	71.489	1	92	DDA for preferred ion	[M+Na]+1	3.84254e+08
Adenosine 5'-monophosphate	C10 H14 N5 O7 P	-9e-05	-0.27	347.063	347.063	348.07	8.85	5	92	DDA for preferred ion	[M+H]+1	1.13735e+08
cis-Aconitic acid	C6 H6 O6	-0.00081	-4.68	174.016	174.016	173.008	9.738	5	92	DDA for preferred ion	[M-H]-1	7.75652e+07
Lariciresinol 4-O-glucoside	C26 H34 O11	21.9815	42093.3	522.21	544.192	545.199	22.76	8	91.9	DDA for preferred ion	[M+H]+1	4.3654e+07
α-D-Mannose 1-phosphate	C6 H13 O9 P	-6e-05	-0.23	260.03	260.03	259.022	3.407	19	91.8	DDA for preferred ion	[M-H]-1	1.31793e+08
3-Hydroxy-3-(methoxycarbonyl)pentanedioic acid	C7 H10 O7	-0.00042	-2.04	206.043	206.042	205.035	15.493	1	91.7	DDA for preferred ion	[M-H]-1	6.22516e+07
isovitexin	C21 H20 O10	-0.00019	-0.44	432.106	432.105	433.113	21.888	18	91.6	DDA for preferred ion	[M+H]+1	7.78269e+07
3,4-Dihydroxyphenylpropionic acid	C9 H10 O4	-18.0104	-98926.6	182.058	164.048	182.081	7.247	9	91.6	DDA for preferred ion	[M+NH4]+1	1.40099e+09
N-Methyltryptamine	C11 H14 N2	-41.0263	-235627	174.116	133.089	175.123	18.477	5	91.6	DDA for other ion	[M+ACN+H]+1	1.3973e+07
PEG n7	C14 H30 O8	-0.00046	-1.43	326.194	326.194	344.227	19.113	1	91.6	DDA for preferred ion	[M+NH4]+1	1.35152e+09
3',4'-Dihydroxyphenylacetone	C9 H10 O3	-0.00089	-5.36	166.063	166.062	165.055	20.063	20	91.6	DDA for preferred ion	[M-H]-1	1.29076e+08
Adenosine 3'5'-cyclic monophosphate	C10 H12 N5 O6 P	-7e-05	-0.22	329.053	329.052	330.06	11.384	3	91.5	DDA for preferred ion	[M+H]+1	1.85695e+08
CATECHOL	C6 H6 O2	-0.00124	-11.23	110.037	110.036	109.028	7.23	2	91.5	DDA for preferred ion	[M-H]-1	6.94632e+06
L-Pyroglutamic acid	C5 H7 N O3	9e-05	0.67	129.043	129.043	147.076	2.673	5	91.5	DDA for preferred ion	[M+NH4]+1	1.97982e+09
Kojic acid	C6 H6 O4	0.00019	1.31	142.027	142.027	143.034	8.796	6	91.5	DDA for preferred ion	[M+H]+1	3.80319e+08
(+/-)12(13)-DiHOME	C18 H34 O4	-18.0104	-57313.2	314.246	296.235	295.228	69.529	2	91.5	DDA for preferred ion	[M-H]-1	7.17143e+06
Prolylleucine	C11 H20 N2 O3	0.00033	1.45	228.147	228.148	229.155	15.472	5	91.4	DDA for preferred ion	[M+H]+1	4.36635e+07
β-Asarone	C12 H16 O3	-32.0262	-153891	208.11	176.084	209.117	44.914	5	91.4	DDA for other ion	[M+H+MeOH]+1	4.1261e+08
(2E)-3-(4-Hydroxyphenyl)-N-[2-(4-hydroxyphenyl)ethyl]acrylamide	C17 H17 N O3	-0.00013	-0.47	283.121	283.121	284.128	25.793	4	91.3	DDA for preferred ion	[M+H]+1	1.27945e+08
PEG n6	C12 H26 O7	0.00022	0.8	282.168	282.168	283.175	20.166	1	91.3	DDA for preferred ion	[M+H]+1	2.89987e+07
Obacunone	C26 H30 O7	-0.00242	-5.33	454.199	454.197	455.204	57.414	10	91.3	DDA for preferred ion	[M+H]+1	2.52207e+07
3-Butene-1,2,3-tricarboxylic acid	C7 H8 O6	-0.00072	-3.82	188.032	188.031	187.024	8.359	1	91.2	DDA for preferred ion	[M-H]-1	8.68373e+07
Pyridoxal	C8 H9 N O3	0.00017	1.01	167.058	167.058	168.066	5.535	4	90.9	DDA for preferred ion	[M+H]+1	1.4537e+08
2,4,5-Trimethoxybenzaldehyde	C10 H12 O4	4e-05	0.18	196.074	196.074	197.081	21.945	10	90.9	DDA for preferred ion	[M+H]+1	1.70314e+08
4-Hydroxybenzoic acid	C7 H6 O3	-0.00112	-8.09	138.032	138.031	137.023	27.18	13	90.9	DDA for preferred ion	[M-H]-1	1.42449e+08
Epicatechin	C15 H14 O6	0.00013	0.43	290.079	290.079	289.072	19.556	12	90.9	DDA for preferred ion	[M-H]-1	1.77005e+07
PYRIDOXINE	C8 H11 N O3	-46.0063	-272108	169.074	123.068	168.066	5.076	6	90.7	DDA for other ion	[M+FA-H]-1	1.01174e+07
Lariciresinol 4-O-glucoside	C26 H34 O11	21.9818	42093.7	522.21	544.192	545.199	22.961	8	90.7	DDA for preferred ion	[M+H]+1	5.62933e+07
Tris(2-butoxyethyl) phosphate	C18 H39 O7 P	-0.00028	-0.71	398.243	398.243	399.25	70.389	1	90.5	DDA for preferred ion	[M+H]+1	2.2618e+07
Acetylarginine	C8 H16 N4 O3	0.00018	0.85	216.122	216.122	217.13	4.202	3	90.5	DDA for preferred ion	[M+H]+1	4.42989e+08
Lactose 乳糖	C12 H22 O11	46.0053	134473	342.116	388.122	387.114	2.983	5	90.5	DDA for preferred ion	[M-H]-1	4.08297e+08
Psoralidin	C20 H16 O5	-0.00234	-6.98	336.1	336.097	337.105	53.548	13	90.5	DDA for preferred ion	[M+H]+1	1.9372e+07
5,7-dihydroxy-2-(4-hydroxyphenyl)-3-methoxy-4H-chromen-4-one	C16 H12 O6	0.00018	0.61	300.063	300.064	301.071	37.612	28	90.2	DDA for preferred ion	[M+H]+1	1.93643e+07
N-Acetyl-L-leucine	C8 H15 N O3	-0.00082	-4.77	173.105	173.104	172.097	20.944	7	90.2	DDA for preferred ion	[M-H]-1	2.86842e+07
DL-Lysine	C6 H14 N2 O2	9e-05	0.62	146.106	146.106	147.113	2.207	5	90.2	DDA for preferred ion	[M+H]+1	6.66095e+08
Adenosine 5'-monophosphate	C10 H14 N5 O7 P	0	0	347.063	347.063	348.07	5.36	5	90.2	DDA for preferred ion	[M+H]+1	5.77926e+07
α-Lactose	C12 H22 O11	17.0263	49767.6	342.116	359.142	360.15	2.953	6	90.2	DDA for preferred ion	[M+H]+1	1.04604e+09
(+/-)12(13)-DiHOME	C18 H34 O4	0.00031	0.97	314.246	314.246	313.239	49.562	1	90.1	DDA for preferred ion	[M-H]-1	6.91552e+06
D-(-)-Lyxose	C5 H10 O5	-0.00105	-7.01	150.053	150.052	149.044	3.157	9	90.1	DDA for preferred ion	[M-H]-1	2.06377e+08
NCGC00385811-01!6-[3-[(3,4-dimethoxyphenyl)methyl]-4-methoxy-2-(methoxymethyl)butyl]-4-methoxy-1,3-benzodioxole	C24 H32 O7	-18.0105	-41670.3	432.215	414.204	437.194	49.407	7	90	DDA for preferred ion	[M+Na]+1	1.23655e+08
Guanosine 鸟苷	C10 H13 N5 O5	-0.00013	-0.48	283.092	283.092	284.099	15.128	3	89.9	DDA for preferred ion	[M+H]+1	1.78811e+09
Isocytosine	C4 H5 N3 O	0.00043	3.84	111.043	111.044	112.051	3.192	4	89.8	DDA for preferred ion	[M+H]+1	6.36946e+07
trans-Aconitic acid	C6 H6 O6	-0.0008	-4.61	174.016	174.016	173.008	4.919	5	89.8	DDA for preferred ion	[M-H]-1	2.31029e+08
3,5-Dimethoxy-4-hydroxybenzaldehyde 丁香醛	C9 H10 O4	0.00014	0.76	182.058	182.058	183.065	22.624	3	89.8	DDA for preferred ion	[M+H]+1	3.72052e+07
Higenamine 去甲乌药碱	C16 H17 N O3	5e-05	0.2	271.121	271.121	272.128	17.528	3	89.8	DDA for preferred ion	[M+H]+1	1.33069e+08
rel-Methylenedioxy-tetramethoxy-epoxylignan	C23 H28 O7	37.9614	91213.1	416.183	454.145	455.152	18.989	7	89.7	DDA for preferred ion	[M+H]+1	1.39576e+07
D-(-)-Fructose	C6 H12 O6	-0.00059	-3.28	180.063	180.063	179.055	3.231	10	89.7	DDA for preferred ion	[M-H]-1	2.86473e+08
Allopurinol	C5 H4 N4 O	7e-05	0.48	136.039	136.039	137.046	6.016	4	89.6	DDA for preferred ion	[M+H]+1	6.04537e+08
Dithio-desmethyl-carbodenafil	C23 H30 N6 O S2	-0.00028	-0.59	470.192	470.192	471.199	39.132	9	89.6	DDA for preferred ion	[M+H]+1	7.64424e+07
Raffinose 棉籽糖	C18 H32 O16	46.0058	91250.7	504.169	550.175	549.168	4.671	1	89.6	DDA for preferred ion	[M-H]-1	8.9802e+06
Uric acid	C5 H4 N4 O3	-0.00091	-5.39	168.028	168.027	167.02	5.791	3	89.6	DDA for preferred ion	[M-H]-1	3.78685e+07
Xanthurenic acid	C10 H7 N O4	6e-05	0.3	205.038	205.038	206.045	19.169	4	89.5	DDA for preferred ion	[M+H]+1	2.6036e+07
3,5-Dimethoxy-4-hydroxybenzaldehyde 丁香醛	C9 H10 O4	8e-05	0.42	182.058	182.058	183.065	23.929	3	89.5	DDA for preferred ion	[M+H]+1	9.61899e+07
Raffinose 棉籽糖	C18 H32 O16	46.006	91251.2	504.169	550.175	549.168	4.262	1	89.3	DDA for preferred ion	[M-H]-1	6.30126e+06
Corticosterone	C21 H30 O4	-0.00242	-6.98	346.214	346.212	347.219	62.205	7	89.3	DDA for preferred ion	[M+H]+1	8.30712e+06
(15Z)-9,12,13-Trihydroxy-15-octadecenoic acid	C18 H34 O5	-2e-05	-0.07	330.241	330.241	329.233	38.29	1	89.3	DDA for preferred ion	[M-H]-1	6.85568e+07
5-Methoxyindoleacetic acid	C11 H11 N O3	0.00016	0.78	205.074	205.074	206.081	18.085	9	89.3	DDA for preferred ion	[M+H]+1	1.9272e+07
feruloyltyramine	C18 H19 N O4	-0.0003	-0.95	313.131	313.131	314.138	26.351	4	89.3	DDA for preferred ion	[M+H]+1	1.36228e+09
Veraguensin 蔚瑞昆森	C22 H28 O5	-5e-05	-0.13	372.194	372.194	355.19	56.835	9	89.2	DDA for preferred ion	[M+H-H2O]+1	6.85429e+07
(±)-Abscisic acid	C15 H20 O4	-0.00014	-0.53	264.136	264.136	247.133	27.164	9	89.2	DDA for preferred ion	[M+H-H2O]+1	7.38755e+07
PEG n8	C16 H34 O9	-0.00047	-1.27	370.22	370.22	388.254	19.641	1	89.2	DDA for preferred ion	[M+NH4]+1	6.62732e+08
Veraguensin	C22 H28 O5	-0.0001	-0.26	372.194	372.194	355.19	58.305	7	89.1	DDA for preferred ion	[M+H-H2O]+1	2.7459e+08
Palmatine 黄藤素	C21 H21 N O4	-0.00031	-0.89	351.147	351.147	352.154	22.72	5	89.1	DDA for preferred ion	[M+H]+1	8.32913e+07
(15Z)-9,12,13-Trihydroxy-15-octadecenoic acid	C18 H34 O5	8e-05	0.24	330.241	330.241	329.233	38.029	1	89	DDA for preferred ion	[M-H]-1	1.15532e+08
N-Phenyl-2-naphthylamine	C16 H13 N	0.00014	0.63	219.105	219.105	220.112	70.132	4	89	DDA for preferred ion	[M+H]+1	2.3192e+07
N-Acetyl-L-phenylalanine	C11 H13 N O3	-0.00057	-2.76	207.09	207.089	206.082	22.341	3	89	DDA for preferred ion	[M-H]-1	7.61227e+07
5-hydroxy-3,7-dimethoxy-2-(4-methoxyphenyl)-4H-chromen-4-one	C18 H16 O6	0.00012	0.36	328.095	328.095	329.102	66.492	5	88.9	DDA for preferred ion	[M+H]+1	1.25489e+07
2,4-Dihydroxybenzoic acid	C7 H6 O4	-0.00087	-5.65	154.027	154.026	153.018	16.614	17	88.9	DDA for preferred ion	[M-H]-1	8.37226e+06
Ageratriol	C15 H24 O3	-18.0106	-71421.6	252.173	234.162	235.169	34.023	20	88.9	DDA for preferred ion	[M+H]+1	1.28244e+08
Phenylethanolamine	C8 H11 N O	0.00032	2.35	137.084	137.084	138.092	14.726	4	88.9	DDA for preferred ion	[M+H]+1	1.04647e+07
L-Histidine	C6 H9 N3 O2	0.0002	1.27	155.069	155.07	156.077	6.308	4	88.8	DDA for preferred ion	[M+H]+1	1.23208e+08
Nootkatone	C15 H22 O	0.00013	0.62	218.167	218.167	219.174	44.6	12	88.8	DDA for preferred ion	[M+H]+1	1.14008e+08
Prolylleucine	C11 H20 N2 O3	-32.0261	-140375	228.147	196.121	229.155	3.262	6	88.8	DDA for other ion	[M+H+MeOH]+1	2.91175e+08
3,4-Dimethyl-2,5-bis(3,4,5-trimethoxyphenyl)tetrahydrofuran	C24 H32 O7	9e-05	0.21	432.215	432.215	450.249	58.545	6	88.8	DDA for preferred ion	[M+NH4]+1	2.21463e+08
Shikimic acid 莽草酸	C7 H10 O5	-0.00078	-4.46	174.053	174.052	173.045	4.113	2	88.8	DDA for preferred ion	[M-H]-1	4.04393e+07
Pyrogallol	C6 H6 O3	0.00028	2.21	126.032	126.032	127.039	8.576	12	88.8	DDA for preferred ion	[M+H]+1	1.92247e+09
β-Asarone	C12 H16 O3	6e-05	0.28	208.11	208.11	209.117	28.547	4	88.8	DDA for preferred ion	[M+H]+1	4.76347e+08
β-Asarone	C12 H16 O3	-0.00013	-0.65	208.11	208.11	209.117	43.131	4	88.7	DDA for preferred ion	[M+H]+1	5.79803e+07
Pipecolic acid	C6 H11 N O2	0.00048	3.69	129.079	129.079	130.087	4.081	7	88.7	DDA for preferred ion	[M+H]+1	1.62084e+09
3,4-Dimethyl-2,5-bis(3,4,5-trimethoxyphenyl)tetrahydrofuran	C24 H32 O7	0.00011	0.25	432.215	432.215	433.222	57.299	6	88.7	DDA for preferred ion	[M+H]+1	9.49398e+07
β-Asarone	C12 H16 O3	7e-05	0.35	208.11	208.11	209.117	70.239	5	88.6	DDA for preferred ion	[M+H]+1	1.11291e+08
N,N-Dimethylglycine	C4 H9 N O2	0.00066	6.39	103.063	103.064	104.071	2.674	18	88.6	DDA for preferred ion	[M+H]+1	1.10803e+08
Phenylethanolamine	C8 H11 N O	-0.00033	-2.42	137.084	137.084	297.156	16.851	4	88.6	DDA for preferred ion	[2M+Na]+1	1.10476e+08
Ethylmalonic acid	C5 H8 O4	-0.00108	-8.16	132.042	132.041	131.034	16.377	7	88.6	DDA for preferred ion	[M-H]-1	4.22964e+07
Maltol	C6 H6 O3	0.0003	2.36	126.032	126.032	127.039	3.396	12	88.5	DDA for preferred ion	[M+H]+1	3.28711e+09
NCGC00385377-01_C19H32O7_4-(2,6,6-Trimethyl-4-oxo-2-cyclohexen-1-yl)-2-butanyl beta-D-glucopyranoside	C19 H32 O7	-0.00042	-1.12	372.215	372.214	373.222	23.268	3	88.5	DDA for preferred ion	[M+H]+1	5.49122e+07
Adenine	C5 H5 N5	5e-05	0.41	135.054	135.055	136.062	12.26	4	88.5	DDA for preferred ion	[M+H]+1	5.9028e+08
NCGC00169650-03!5,7-dihydroxy-2-(4-hydroxyphenyl)-8-[3,4,5-trihydroxy-6-(hydroxymethyl)oxan-2-yl]-6-(3,4,5-trihydroxyoxan-2-yl)chromen-4-one	C26 H28 O14	-0.00013	-0.23	564.148	564.148	565.155	20.62	12	88.4	DDA for preferred ion	[M+H]+1	4.8188e+07
ADB-PINACA	C19 H28 N4 O2	21.9804	63855.5	344.221	366.202	367.209	25.4	1	88.4	DDA for preferred ion	[M+H]+1	4.50275e+07
β-Asarone	C12 H16 O3	18.0108	86544.5	208.11	226.121	209.117	42.906	5	88.4	DDA for other ion	[M+H-H2O]+1	2.55993e+08
Veraguensin 蔚瑞昆森	C22 H28 O5	-6e-05	-0.15	372.194	372.194	355.19	57.308	8	88.4	DDA for preferred ion	[M+H-H2O]+1	1.30922e+08
Jatrorrhizine 药根碱	C20 H19 N O4	-0.00035	-1.04	337.131	337.131	338.138	22.034	2	88.3	DDA for preferred ion	[M+H]+1	1.34803e+08
Taurine	C2 H7 N O3 S	-0.00112	-8.92	125.015	125.014	124.006	4.474	4	88.3	DDA for preferred ion	[M-H]-1	2.1524e+07
2-Furoic acid	C5 H4 O3	0.00047	4.18	112.016	112.017	113.024	8.473	1	88.2	DDA for preferred ion	[M+H]+1	1.32078e+08
Dehydrocorydaline 脱氢紫堇碱	C22 H23 N O4	-0.00031	-0.84	365.163	365.162	366.17	23.659	3	88.2	DDA for preferred ion	[M+H]+1	4.6561e+08
Corchorifatty acid F	C18 H32 O5	5e-05	0.15	328.225	328.225	327.218	34.86	1	88.2	DDA for preferred ion	[M-H]-1	8.93652e+07
"Cycloart-23-ene-3_, 25 diol"	C30 H50 O2	-32.0806	-72518	442.381	410.3	443.334	73.141	1	88.1	DDA for other ion	[M+H+MeOH]+1	6.72617e+08
D-(+)-Galactose	C6 H12 O6	-0.00065	-3.64	180.063	180.063	179.055	4.876	8	88.1	DDA for preferred ion	[M-H]-1	3.24715e+08
SUCCINATE	C4 H6 O4	-0.0013	-11.05	118.027	118.025	117.018	7.315	1	88.1	DDA for preferred ion	[M-H]-1	9.76521e+08
3-Hydroxy-3,5,5-trimethyl-4-(3-oxo-1-buten-1-ylidene)cyclohexyl β-D-glucopyranoside	C19 H30 O8	46.0055	119125	386.194	432.2	431.192	20.218	1	88	DDA for preferred ion	[M-H]-1	3.98887e+07
Resorcinol monoacetate	C8 H8 O3	-0.00094	-6.21	152.047	152.046	151.039	20.324	24	88	DDA for preferred ion	[M-H]-1	2.0254e+07
D-sorbosonic acid	C6 H10 O7	-0.0006	-3.1	194.043	194.042	193.035	3.355	6	87.8	DDA for preferred ion	[M-H]-1	3.99929e+08
RIBOFLAVIN	C17 H20 N4 O6	-0.00018	-0.48	376.138	376.138	377.145	20.12	8	87.8	DDA for preferred ion	[M+H]+1	9.28201e+07
Citraconic acid	C5 H6 O4	-0.00111	-8.56	130.027	130.025	129.018	9.701	9	87.8	DDA for preferred ion	[M-H]-1	6.46291e+07
Piscidic Acid	C11 H12 O7	-0.00011	-0.42	256.058	256.058	255.051	17.473	1	87.8	DDA for preferred ion	[M-H]-1	1.21142e+08
Cytidine 5'-monophosphate (hydrate)	C9 H14 N3 O8 P	0.00019	0.6	323.052	323.052	324.059	4.927	2	87.8	DDA for preferred ion	[M+H]+1	9.05603e+07
Procyanidin B1 原花青素B1	C30 H26 O12	3e-05	0.05	578.142	578.142	579.15	19.868	2	87.8	DDA for preferred ion	[M+H]+1	1.03956e+08
NCGC00385434-01!8-[4,5-dihydroxy-6-(hydroxymethyl)-3-[3,4,5-trihydroxy-6-(hydroxymethyl)oxan-2-yl]oxyoxan-2-yl]-5,7-dihydroxy-2-(4-hydroxyphenyl)chromen-4-one	C27 H30 O15	-0.00028	-0.47	594.158	594.158	595.165	21.163	13	87.7	DDA for preferred ion	[M+H]+1	7.39242e+06
4-Oxoproline	C5 H7 N O3	-0.00115	-8.93	129.043	129.041	128.034	6.972	4	87.7	DDA for preferred ion	[M-H]-1	2.3802e+08
4-Hydroxybenzaldehyde	C7 H6 O2	0.00029	2.35	122.037	122.037	155.07	79.915	4	87.6	DDA for preferred ion	[M+H+MeOH]+1	3.98758e+07
Pipecolic acid	C6 H11 N O2	0.00055	4.28	129.079	129.08	130.087	3.293	7	87.6	DDA for preferred ion	[M+H]+1	3.78974e+09
PEG n11	C22 H46 O12	17.0266	33897.4	502.299	519.326	520.333	20.849	1	87.5	DDA for preferred ion	[M+H]+1	5.85464e+07
3,5-Dinitro-o-cresol (DNOC)	C7 H6 N2 O5	-0.00054	-2.74	198.028	198.027	197.02	41.709	2	87.5	DDA for preferred ion	[M-H]-1	8.41838e+07
9-(2,3-dihydroxypropoxy)-9-oxononanoic acid	C12 H22 O6	-5e-05	-0.21	262.142	262.142	261.134	22.702	1	87.5	DDA for preferred ion	[M-H]-1	8.16779e+06
N-ACETYL-DL-GLUTAMIC ACID	C7 H11 N O5	-0.00021	-1.12	189.064	189.064	190.071	6.979	5	87.4	DDA for preferred ion	[M+H]+1	2.23469e+09
Cytosine	C4 H5 N3 O	0.00046	4.11	111.043	111.044	112.051	4.144	4	87.4	DDA for preferred ion	[M+H]+1	1.84491e+08
Resorcinol monoacetate	C8 H8 O3	-0.001	-6.61	152.047	152.046	151.039	21.638	24	87.3	DDA for preferred ion	[M-H]-1	5.24543e+06
Prolylleucine	C11 H20 N2 O3	0.00019	0.84	228.147	228.148	229.155	16.398	5	87.3	DDA for preferred ion	[M+H]+1	3.40936e+07
4-Methoxycinnamic acid	C10 H10 O3	-18.0106	-101147	178.063	160.052	161.06	21.874	4	87.3	DDA for preferred ion	[M+H]+1	4.66542e+07
NCGC00180132-02!(E)-N-[2-hydroxy-2-(4-hydroxyphenyl)ethyl]-3-(4-hydroxyphenyl)prop-2-enamide	C17 H17 N O4	-0.00022	-0.72	299.116	299.116	282.112	22.409	1	87.2	DDA for preferred ion	[M+H-H2O]+1	1.54528e+08
Diethyl 2,4,6-trimethyl-1,4-dihydropyridine-3,5-dicarboxylate	C14 H21 N O4	21.9806	82279	267.147	289.128	290.135	7.868	1	87.2	DDA for preferred ion	[M+H]+1	1.58155e+08
Spermidine	C7 H19 N3	-17.0263	-117295	145.158	128.132	146.165	1.859	2	87.1	DDA for other ion	[M+NH4]+1	7.8738e+07
4-Indolecarbaldehyde	C9 H7 N O	0.00011	0.78	145.053	145.053	146.06	17.818	6	87	DDA for preferred ion	[M+H]+1	3.64162e+07
Guanosine cyclic monophosphate	C10 H12 N5 O7 P	0.00014	0.41	345.047	345.048	346.055	15.372	1	87	DDA for preferred ion	[M+H]+1	5.39193e+08
3,4-dimethyl-2,5-bis(3,4,5-trimethoxyphenyl)oxolane	C24 H32 O7	17.0266	39393.8	432.215	449.241	450.249	57.42	5	87	DDA for preferred ion	[M+H]+1	1.1275e+08
Erucamide	C22 H43 N O	-17.0272	-50475.6	337.334	320.307	338.341	74.152	1	87	DDA for other ion	[M+NH4]+1	7.94933e+08
N-Feruloyloctopamine	C18 H19 N O5	-18.011	-54723.6	329.126	311.115	312.123	22.178	2	87	DDA for preferred ion	[M+H]+1	1.93282e+07
Acetylarginine	C8 H16 N4 O3	-17.0264	-78781.4	216.122	199.096	217.13	3.19	3	86.9	DDA for other ion	[M+NH4]+1	2.03809e+08
NCGC00385387-01_C16H28O7_4-(Hydroxymethyl)-1-isopropyl-3-cyclohexen-1-yl beta-D-glucopyranoside	C16 H28 O7	-0.0005	-1.51	332.183	332.183	355.172	22.921	5	86.7	DDA for other ion	[M+Na]+1	8.04824e+07
4-Hydroxyphenylacetic acid	C8 H8 O3	-0.00096	-6.31	152.047	152.046	151.039	18.528	24	86.6	DDA for preferred ion	[M-H]-1	1.7908e+07
L-Glutamic acid	C5 H9 N O4	-0.00077	-5.22	147.053	147.052	192.051	3.022	9	86.6	DDA for preferred ion	[M+FA-H]-1	1.13073e+08
(+/-)12(13)-DiHOME	C18 H34 O4	-18.0103	-57312.9	314.246	296.235	295.228	69.801	2	86.6	DDA for preferred ion	[M-H]-1	4.06617e+06
N-Feruloyloctopamine	C18 H19 N O5	-18.011	-54723.8	329.126	311.115	312.123	22.774	2	86.5	DDA for preferred ion	[M+H]+1	1.03888e+09
β-Asarone	C12 H16 O3	18.0106	86543.7	208.11	226.121	209.117	37.753	4	86.5	DDA for other ion	[M+H-H2O]+1	1.00392e+08
Nootkatone	C15 H22 O	0.00019	0.86	218.167	218.167	219.175	53.117	12	86.5	DDA for preferred ion	[M+H]+1	1.09993e+08
Prolylleucine	C11 H20 N2 O3	0.00015	0.64	228.147	228.148	229.155	4.461	6	86.5	DDA for preferred ion	[M+H]+1	3.78168e+08
(±)-Abscisic acid	C15 H20 O4	-6e-05	-0.24	264.136	264.136	287.125	38.412	8	86.4	DDA for preferred ion	[M+Na]+1	3.36274e+07
ADB-PINACA	C19 H28 N4 O2	21.9804	63855.4	344.221	366.202	367.209	24.554	1	86.4	DDA for preferred ion	[M+H]+1	4.41187e+07
Acetylcholine	C7 H15 N O2	-2e-05	-0.12	145.11	145.11	146.118	3.142	2	86.3	DDA for preferred ion	[M+H]+1	1.60098e+08
Dipropyleneglycol dibenzoate	C20 H22 O5	-0.0003	-0.87	342.147	342.146	365.136	70.665	1	86.3	DDA for preferred ion	[M+Na]+1	8.20215e+08
NCGC00169629-02_C27H28N2O4_Benzenepropanamide, N-[2-(acetyloxy)-1-(phenylmethyl)ethyl]-alpha-(benzoylamino)-	C27 H28 N2 O4	0.00017	0.37	444.205	444.205	467.194	47.749	1	86.3	DDA for preferred ion	[M+Na]+1	3.12111e+07
3,5-Dimethoxy-4-hydroxybenzaldehyde 丁香醛	C9 H10 O4	5e-05	0.25	182.058	182.058	183.065	23.022	7	86.3	DDA for preferred ion	[M+H]+1	2.44943e+07
4-Methylumbelliferone	C10 H8 O3	4e-05	0.21	176.047	176.047	177.055	24.105	6	86.2	DDA for preferred ion	[M+H]+1	2.41443e+07
2-Pyridylacetic acid	C7 H7 N O2	0.00033	2.39	137.048	137.048	120.045	2.153	14	86.2	DDA for preferred ion	[M+H-H2O]+1	1.06309e+08
N-Acetyldopamine	C10 H13 N O3	0.00013	0.67	195.09	195.09	196.097	15.751	4	86.2	DDA for preferred ion	[M+H]+1	1.14194e+09
6-Methoxysalicylic acid	C8 H8 O4	-0.00069	-4.13	168.042	168.042	167.034	16.849	22	86.2	DDA for preferred ion	[M-H]-1	6.72964e+07
NCGC00180525-02!5,7-dihydroxy-2-(4-hydroxy-3-methoxyphenyl)-3-[3,4,5-trihydroxy-6-[[(2R,3R,4R,5R,6S)-3,4,5-trihydroxy-6-methyloxan-2-yl]oxymethyl]oxan-2-yl]oxychromen-4-one	C28 H32 O16	-0.00029	-0.47	624.169	624.169	625.176	22.543	7	86.1	DDA for preferred ion	[M+H]+1	6.23342e+07
2,4,5-Trimethoxybenzaldehyde	C10 H12 O4	-1e-05	-0.05	196.074	196.074	197.081	21.256	9	86.1	DDA for preferred ion	[M+H]+1	7.45632e+07
Aflatoxin G2	C17 H14 O7	-0.0001	-0.32	330.074	330.074	331.081	38.207	13	86.1	DDA for preferred ion	[M+H]+1	4.97185e+07
Ageratriol	C15 H24 O3	-18.0105	-71421.4	252.173	234.162	235.169	32.739	20	86.1	DDA for preferred ion	[M+H]+1	3.05951e+08
Pesticide3_Pirimicarb_C11H18N4O2_2-(Dimethylamino)-5,6-dimethyl-4-pyrimidinyl dimethylcarbamate	C11 H18 N4 O2	21.9807	92300.3	238.143	260.124	261.131	17.746	2	86	DDA for preferred ion	[M+H]+1	9.43778e+07
cis-2-Decenoic acid	C10 H18 O2	-0.00081	-4.78	170.131	170.13	169.123	44.597	1	86	DDA for preferred ion	[M-H]-1	9.86987e+06
Sedanolide	C12 H18 O2	-18.0105	-92774.9	194.131	176.12	177.127	29.766	2	86	DDA for preferred ion	[M+H]+1	1.32584e+08
Erucamide	C22 H43 N O	-0.00077	-2.28	337.334	337.334	338.341	73.6	1	85.9	DDA for preferred ion	[M+H]+1	1.3208e+09
N-Feruloyloctopamine	C18 H19 N O5	0	0	329.126	329.126	328.119	22.763	1	85.9	DDA for preferred ion	[M-H]-1	9.08386e+07
Isophthalic acid	C8 H6 O4	-0.00084	-5.06	166.027	166.026	165.018	19.303	3	85.8	DDA for preferred ion	[M-H]-1	1.43635e+07
Obacunoic acid	C26 H32 O8	-0.00098	-2.08	472.21	472.209	505.243	43.993	4	85.8	DDA for preferred ion	[M+H+MeOH]+1	2.00386e+07
trans,trans-Muconic acid	C6 H6 O4	-0.00102	-7.19	142.027	142.026	141.018	16.282	6	85.8	DDA for preferred ion	[M-H]-1	2.71059e+06
N,N'-Dicyclohexylurea	C13 H24 N2 O	0.00014	0.6	224.189	224.189	225.196	41.123	1	85.8	DDA for preferred ion	[M+H]+1	2.54276e+08
Acetylcholine	C7 H15 N O2	-0.00029	-2.01	145.11	145.11	146.117	3.809	2	85.8	DDA for preferred ion	[M+H]+1	5.73222e+07
2,4,5-Trimethylaniline	C9 H13 N	-8e-05	-0.6	135.105	135.105	136.112	73.384	7	85.8	DDA for preferred ion	[M+H]+1	5.922e+07
Hexamethylenetetramine	C6 H12 N4	-0.00015	-1.04	140.106	140.106	141.113	73.54	1	85.7	DDA for preferred ion	[M+H]+1	5.50068e+07
L-Glutamic acid	C5 H9 N O4	0.0001	0.66	147.053	147.053	148.061	6.981	10	85.7	DDA for preferred ion	[M+H]+1	1.46718e+08
feruloyltyramine	C18 H19 N O4	-0.00013	-0.43	313.131	313.131	314.139	25.249	4	85.7	DDA for preferred ion	[M+H]+1	3.36899e+07
2'-O-Methylguanosine	C11 H15 N5 O5	0.00024	0.8	297.107	297.108	296.1	16.219	4	85.7	DDA for preferred ion	[M-H]-1	2.62914e+06
Corydaline	C22 H27 N O4	-0.0003	-0.8	369.194	369.194	370.201	22.716	2	85.7	DDA for preferred ion	[M+H]+1	4.0753e+07
3-tert-Butyladipic acid	C10 H18 O4	-0.00064	-3.16	202.121	202.12	201.113	27.885	2	85.6	DDA for preferred ion	[M-H]-1	3.07573e+08
5-OXO-L-PROLINE	C5 H7 N O3	0.00022	1.74	129.043	129.043	130.05	6.982	5	85.6	DDA for preferred ion	[M+H]+1	1.25625e+09
Citraconic acid	C5 H6 O4	-0.00102	-7.83	130.027	130.026	129.018	15.883	9	85.6	DDA for preferred ion	[M-H]-1	3.81816e+07
α-Cyperone α-香附酮	C15 H22 O	0.00014	0.65	218.167	218.167	219.174	43.387	12	85.6	DDA for preferred ion	[M+H]+1	1.39881e+07
Arachidonoyl serinol	C23 H39 N O3	-32.0287	-84890.7	377.293	345.264	346.271	73.222	2	85.6	DDA for other ion	[M+H]+1	4.64388e+06
Palmatine 黄藤素	C21 H21 N O4	-0.00028	-0.8	351.147	351.147	352.154	23.14	5	85.5	DDA for preferred ion	[M+H]+1	1.3603e+08
NCGC00169315-02!2-(hydroxymethyl)-6-[5-[3-(hydroxymethyl)-5-(3-hydroxypropyl)-7-methoxy-2,3-dihydro-1-benzofuran-2-yl]-2-methoxyphenoxy]oxane-3,4,5-triol	C26 H34 O11	17.0264	32604.5	522.21	539.236	540.244	22.751	4	85.4	DDA for preferred ion	[M+H]+1	2.95839e+08
Salsolidine	C12 H17 N O2	-17.0264	-82203	207.126	190.1	208.133	17.435	5	85.3	DDA for other ion	[M+NH4]+1	3.51945e+07
Asparagine	C4 H8 N2 O3	-0.00129	-9.8	132.053	132.052	131.045	2.644	7	85.3	DDA for preferred ion	[M-H]-1	2.09679e+09
(2R,3R,4S,5S,6R)-2-[2-(4-methoxyphenyl)ethoxy]-6-[[(2S,3R,4S,5S)-3,4,5-trihydroxyoxan-2-yl]oxymethyl]oxane-3,4,5-triol	C20 H30 O11	17.0265	38160.7	446.179	463.205	464.213	21.212	2	85.3	DDA for preferred ion	[M+H]+1	2.13487e+07
Aflatoxin B2	C17 H14 O6	5e-05	0.15	314.079	314.079	315.086	46.013	12	85.3	DDA for preferred ion	[M+H]+1	1.63513e+08
(2R,3R,4S,5S,6R)-2-[2-(4-methoxyphenyl)ethoxy]-6-[[(2S,3R,4S,5S)-3,4,5-trihydroxyoxan-2-yl]oxymethyl]oxane-3,4,5-triol	C20 H30 O11	17.0266	38160.9	446.179	463.205	464.213	21.502	2	85.2	DDA for preferred ion	[M+H]+1	4.08875e+07
4-Hydroxy-2-methylbenzoic acid	C8 H8 O3	-0.001	-6.61	152.047	152.046	151.039	19.611	24	85.2	DDA for preferred ion	[M-H]-1	1.47965e+07
(2R,3S,4S,5R,6R)-2-[[(2S,3R,4R)-3,4-dihydroxy-4-(hydroxymethyl)oxolan-2-yl]oxymethyl]-6-(2-phenylethoxy)oxane-3,4,5-triol	C19 H28 O10	17.0263	40912	416.168	433.195	434.202	21.338	8	85.2	DDA for preferred ion	[M+H]+1	3.26407e+07
3-HYDROXYANTHRANILATE	C7 H7 N O3	-0.00095	-6.23	153.043	153.042	152.034	16.649	6	85.2	DDA for preferred ion	[M-H]-1	6.77163e+06
NCGC00384974-01!4-[5-(4-hydroxy-3,5-dimethoxyphenyl)-3,4-dimethyloxolan-2-yl]-2,6-dimethoxyphenol	C22 H28 O7	0	0	404.183	404.183	387.18	41.848	2	85.1	DDA for preferred ion	[M+H-H2O]+1	3.18552e+07
N-Acetyl-L-glutamine	C7 H12 N2 O4	-60.0218	-319129	188.08	128.058	187.072	4.615	2	85.1	DDA for other ion	[M-H+HAc]-1	3.83486e+07
Pipecolic acid	C6 H11 N O2	0.0001	0.79	129.079	129.079	162.113	2.57	7	85.1	DDA for preferred ion	[M+H+MeOH]+1	2.28506e+08
Kanosamine	C6 H13 N O5	-18.0105	-100573	179.079	161.069	162.076	2.344	6	85.1	DDA for preferred ion	[M+H]+1	7.30384e+07
Abscisic acid 脱落酸	C15 H20 O4	0.0001	0.4	264.136	264.136	263.129	25.624	8	85.1	DDA for preferred ion	[M-H]-1	4.51736e+06
4-Hydroxybenzoic acid 对羟基苯甲酸	C7 H6 O3	-0.00109	-7.87	138.032	138.031	137.023	20.951	13	85.1	DDA for preferred ion	[M-H]-1	2.08875e+08
Picolinic acid	C6 H5 N O2	-0.00112	-9.13	123.032	123.031	122.024	4.59	8	85.1	DDA for preferred ion	[M-H]-1	3.31757e+07
Curcumenol 莪术烯醇	C15 H22 O2	3e-05	0.11	234.162	234.162	235.169	43.045	20	85	DDA for preferred ion	[M+H]+1	5.48639e+08
NCGC00169371-02!(E)-N-[2-hydroxy-2-(4-hydroxyphenyl)ethyl]-3-(4-hydroxy-3-methoxyphenyl)prop-2-enamide	C18 H19 N O5	-41.027	-124654	329.126	288.099	330.133	22.773	2	85	DDA for other ion	[M+ACN+H]+1	4.34819e+08
3,5-Dimethoxy-4-hydroxybenzaldehyde 丁香醛	C9 H10 O4	5e-05	0.29	182.058	182.058	224.092	19.821	2	85	DDA for preferred ion	[M+ACN+H]+1	8.96095e+06
trans-Aconitic acid	C6 H6 O6	18.0098	103495	174.016	192.026	173.008	5.267	5	84.9	DDA for other ion	[M-H-H2O]-1	3.10392e+07
Acetophenone	C8 H8 O	0.00028	2.31	120.058	120.058	121.065	6.523	3	84.9	DDA for preferred ion	[M+H]+1	6.73777e+08
Nalidixic acid	C12 H12 N2 O3	-3e-05	-0.12	232.085	232.085	233.092	15.027	2	84.9	DDA for preferred ion	[M+H]+1	5.22026e+07
NCGC00169315-02!2-(hydroxymethyl)-6-[5-[3-(hydroxymethyl)-5-(3-hydroxypropyl)-7-methoxy-2,3-dihydro-1-benzofuran-2-yl]-2-methoxyphenoxy]oxane-3,4,5-triol	C26 H34 O11	17.0263	32604.2	522.21	539.236	540.244	21.865	4	84.9	DDA for preferred ion	[M+H]+1	3.88924e+08
NCGC00380669-01!2-(2,6-dimethoxy-4-prop-2-enylphenoxy)-1-(3,4,5-trimethoxyphenyl)propan-1-ol	C23 H30 O7	-18.0106	-43067	418.199	400.189	401.196	55.12	1	84.9	DDA for preferred ion	[M+H]+1	2.25822e+07
Sedanolide	C12 H18 O2	-18.0104	-92774.6	194.131	176.12	177.128	30.877	2	84.8	DDA for preferred ion	[M+H]+1	9.29476e+07
NCGC00380538-01_C21H36O10_(6,6-Dimethylbicyclo[3.1.1]hept-2-yl)methyl 6-O-[(2R,3R,4R)-3,4-dihydroxy-4-(hydroxymethyl)tetrahydro-2-furanyl]-beta-D-glucopyranoside	C21 H36 O10	6e-05	0.13	448.231	448.231	493.229	25.74	3	84.8	DDA for other ion	[M+FA-H]-1	4.89612e+07
(15Z)-9,12,13-Trihydroxy-15-octadecenoic acid	C18 H34 O5	0.00017	0.52	330.241	330.241	329.234	41.237	1	84.8	DDA for preferred ion	[M-H]-1	8.565e+06
Dithio-desmethyl-carbodenafil	C23 H30 N6 O S2	-6e-05	-0.14	470.192	470.192	471.199	39.555	9	84.7	DDA for preferred ion	[M+H]+1	5.4459e+07
Vanillin	C8 H8 O3	-0.001	-6.61	152.047	152.046	151.039	22.364	24	84.7	DDA for preferred ion	[M-H]-1	1.53324e+07
2-Naphthylamine	C10 H9 N	0.00011	0.75	143.073	143.074	144.081	17.968	3	84.7	DDA for preferred ion	[M+H]+1	4.96248e+07
Kojic acid	C6 H6 O4	0.00022	1.52	142.027	142.027	143.034	6.677	6	84.7	DDA for preferred ion	[M+H]+1	3.62698e+08
PEG n5	C10 H22 O6	0.0008	3.38	238.142	238.142	239.15	17.488	3	84.7	DDA for preferred ion	[M+H]+1	3.96854e+08
5-OXO-L-PROLINE	C5 H7 N O3	0.00022	1.74	129.043	129.043	130.05	4.611	1	84.6	DDA for preferred ion	[M+H]+1	1.40353e+08
NCGC00386043-01_C21H26O6_Benzenemethanol, alpha-[1-[2,6-dimethoxy-4-(2-propen-1-yl)phenoxy]ethyl]-4-hydroxy-3-methoxy-	C21 H26 O6	21.9822	58748.8	374.173	396.155	397.162	49.151	10	84.6	DDA for preferred ion	[M+H]+1	1.8589e+07
NCGC00380538-01_C21H36O10_(6,6-Dimethylbicyclo[3.1.1]hept-2-yl)methyl 6-O-[(2R,3R,4R)-3,4-dihydroxy-4-(hydroxymethyl)tetrahydro-2-furanyl]-beta-D-glucopyranoside	C21 H36 O10	8e-05	0.18	448.231	448.231	493.229	25.1	3	84.6	DDA for other ion	[M+FA-H]-1	1.72896e+07
NCGC00380538-01_C21H36O10_(6,6-Dimethylbicyclo[3.1.1]hept-2-yl)methyl 6-O-[(2R,3R,4R)-3,4-dihydroxy-4-(hydroxymethyl)tetrahydro-2-furanyl]-beta-D-glucopyranoside	C21 H36 O10	0.0001	0.22	448.231	448.231	493.229	25.237	3	84.6	DDA for other ion	[M+FA-H]-1	7.73379e+06
NCGC00380515-01_C16H24O5_Cyclohexaneacetic acid, 4-ethenyl-2,6-dihydroxy-3-[1-(hydroxymethyl)ethenyl]-4-methyl-alpha-methylene-, methyl ester	C16 H24 O5	21.9821	74223	296.162	318.144	319.152	37.492	6	84.6	DDA for preferred ion	[M+H]+1	5.17397e+07
Curcumenol	C15 H22 O2	0	0	234.162	234.162	235.169	27.787	20	84.5	DDA for preferred ion	[M+H]+1	7.13315e+07
NCGC00385945-01!1-(4-hydroxy-3-methoxyphenyl)-6-methoxy-2,3-dimethyl-3,4-dihydro-1H-naphthalene-2,7-diol	C20 H24 O5	-2e-05	-0.06	344.162	344.162	327.159	43.325	8	84.5	DDA for other ion	[M+H-H2O]+1	1.12788e+07
Thymidine	C10 H14 N2 O5	0.00015	0.61	242.09	242.09	355.076	16.381	4	84.5	DDA for preferred ion	[M-H+TFA]-1	9.44842e+06
(15Z)-9,12,13-Trihydroxy-15-octadecenoic acid	C18 H34 O5	0.00014	0.43	330.241	330.241	329.233	40.718	1	84.4	DDA for preferred ion	[M-H]-1	1.14538e+07
4-Nitrocatechol	C6 H5 N O4	-0.00097	-6.26	155.022	155.021	154.014	23.195	1	84.4	DDA for preferred ion	[M-H]-1	1.09754e+07
4-[(1S,3aR,4S,6aR)-4-(3,4-Dimethoxyphenyl)tetrahydro-1H,3H-furo[3,4-c]furan-1-yl]-2-methoxyphenol	C21 H24 O6	-18.0108	-48395.7	372.157	354.146	387.18	28.078	7	84.3	DDA for preferred ion	[M+H+MeOH]+1	1.78322e+08
Gentisic acid 龙胆酸	C7 H6 O4	-0.00095	-6.14	154.027	154.026	153.018	20.371	17	84.3	DDA for preferred ion	[M-H]-1	8.28111e+06
Citraconic acid	C5 H6 O4	-0.00111	-8.56	130.027	130.025	129.018	13.502	9	84.3	DDA for preferred ion	[M-H]-1	6.4542e+07
2-hydroxy-4-(4-hydroxyphenyl)butanoic acid	C10 H12 O4	-0.00077	-3.95	196.074	196.073	195.066	23.143	3	84.2	DDA for preferred ion	[M-H]-1	3.80624e+08
2,2,6,6-Tetramethyl-4-piperidinol	C9 H19 N O	0.00016	1	157.147	157.147	158.154	40.182	2	84.2	DDA for preferred ion	[M+H]+1	2.40631e+08
Gallic acid 没食子酸	C7 H6 O5	-46.0064	-270592	170.022	124.015	169.013	17.784	5	84.1	DDA for other ion	[M+FA-H]-1	6.76515e+06
Curcumenol 莪术烯醇	C15 H22 O2	0.0002	0.84	234.162	234.162	235.169	41.074	20	84.1	DDA for preferred ion	[M+H]+1	5.28346e+07
(15Z)-9,12,13-Trihydroxy-15-octadecenoic acid	C18 H34 O5	2e-05	0.06	330.241	330.241	329.233	37.736	1	84	DDA for preferred ion	[M-H]-1	4.96431e+08
D-(-)-Fructose	C6 H12 O6	-0.00089	-4.93	180.063	180.062	179.055	2.968	9	84	DDA for preferred ion	[M-H]-1	1.24013e+09
Tetrahydrocoptisine 四氢黄连碱	C19 H17 N O4	18.0104	55739.8	323.116	341.126	324.123	22.375	3	84	DDA for other ion	[M+H-H2O]+1	5.58595e+07
Dibutyl phthalate	C16 H22 O4	-6e-05	-0.21	278.152	278.152	279.159	71.55	4	83.9	DDA for preferred ion	[M+H]+1	8.93943e+07
cis,cis-Muconic acid	C6 H6 O4	0.00011	0.8	142.027	142.027	143.034	17.722	6	83.9	DDA for preferred ion	[M+H]+1	1.69197e+08
Indole-3-acetic acid	C10 H9 N O2	0.00024	1.38	175.063	175.064	176.071	16.561	6	83.9	DDA for preferred ion	[M+H]+1	5.49085e+07
Curcumenol	C15 H22 O2	18.0106	76915.4	234.162	252.173	235.169	41.521	20	83.9	DDA for other ion	[M+H-H2O]+1	2.86679e+07
β-Asarone β-细辛醚	C12 H16 O3	0.00015	0.72	208.11	208.11	209.117	69.553	4	83.8	DDA for preferred ion	[M+H]+1	2.75049e+07
Dibutyl phthalate	C16 H22 O4	-150.067	-539514	278.152	128.085	279.159	2.17	4	83.8	DDA for other ion	[2M+Na]+1	2.62325e+07
Miglitol	C8 H17 N O5	-32.0261	-154633	207.111	175.085	208.118	2.529	1	83.8	DDA for other ion	[M+H+MeOH]+1	2.66759e+08
4-Acetamidobutanoic acid	C6 H11 N O3	-0.001	-6.92	145.074	145.073	144.066	9.822	5	83.7	DDA for preferred ion	[M-H]-1	9.51968e+06
3-Hydroxy-3,5,5-trimethyl-4-(3-oxo-1-buten-1-ylidene)cyclohexyl β-D-glucopyranoside	C19 H30 O8	0.00022	0.56	386.194	386.194	404.228	20.973	2	83.7	DDA for other ion	[M+NH4]+1	6.82132e+06
2,4,5-trimethoxybenzoic acid	C10 H12 O5	-7e-05	-0.31	212.068	212.068	213.076	23.083	4	83.7	DDA for preferred ion	[M+H]+1	2.06344e+08
(15Z)-9,12,13-Trihydroxy-15-octadecenoic acid	C18 H34 O5	0.00017	0.52	330.241	330.241	329.234	42.323	1	83.7	DDA for preferred ion	[M-H]-1	1.07306e+07
2-hydroxyquinoline	C9 H7 N O	0.00014	0.97	145.053	145.053	146.06	18.362	6	83.7	DDA for preferred ion	[M+H]+1	4.92504e+07
1-(1,3,3-Trimethyl-2,3-dihydro-1H-indol-2-yliden)acetone	C14 H17 N O	21.9804	102172	215.131	237.111	238.119	18.645	1	83.6	DDA for preferred ion	[M+H]+1	8.25022e+06
T-2 Toxin	C24 H34 O9	21.982	47149.4	466.22	488.202	489.21	38.961	9	83.6	DDA for preferred ion	[M+H]+1	3.50699e+07
T-2 Toxin	C24 H34 O9	-10.044	-21543.5	466.22	456.176	489.21	32.994	9	83.5	DDA for other ion	[M+H+MeOH]+1	3.20544e+07
β-Asarone	C12 H16 O3	5e-05	0.24	208.11	208.11	209.117	21.604	6	83.5	DDA for preferred ion	[M+H]+1	1.82711e+07
Corchorifatty acid F	C18 H32 O5	0.00011	0.32	328.225	328.225	327.218	34.366	1	83.5	DDA for preferred ion	[M-H]-1	2.69052e+07
Limonin	C26 H30 O8	-0.00225	-4.78	470.194	470.192	471.199	43.26	9	83.5	DDA for preferred ion	[M+H]+1	2.12456e+07
Spinosin 斯皮诺素	C28 H32 O15	-0.00026	-0.43	608.174	608.174	609.181	21.469	1	83.5	DDA for preferred ion	[M+H]+1	8.87707e+07
Hexadecanamide	C16 H33 N O	-0.00025	-0.97	255.256	255.256	256.263	74.059	4	83.5	DDA for preferred ion	[M+H]+1	1.05776e+08
Corchorifatty acid F	C18 H32 O5	8e-05	0.24	328.225	328.225	327.218	35.527	1	83.4	DDA for preferred ion	[M-H]-1	5.11272e+07
(+)-Magnoflorine 木兰花碱	C20 H23 N O4	-0.00025	-0.72	341.163	341.162	342.17	19.257	12	83.4	DDA for preferred ion	[M+H]+1	4.2672e+07
(-)-Caryophyllene oxide	C15 H24 O	0	-0.02	220.183	220.183	221.19	38.859	3	83.4	DDA for preferred ion	[M+H]+1	2.24311e+08
T-2 Toxin	C24 H34 O9	21.9822	47149.8	466.22	488.202	489.21	37.38	9	83.4	DDA for preferred ion	[M+H]+1	1.99646e+07
T-2 Toxin	C24 H34 O9	-10.0443	-21544.1	466.22	456.176	489.209	34.37	9	83.4	DDA for other ion	[M+H+MeOH]+1	1.87621e+08
PEG Monolaurate n5	C22 H44 O7	21.9845	52305.7	420.309	442.293	443.3	73.107	1	83.4	DDA for preferred ion	[M+H]+1	1.15657e+07
NCGC00384788-01_C20H26O7_Butanoic acid, 2-methyl-, (10Z)-6-formyl-2,3,3a,4,5,8,9,11a-octahydro-5-hydroxy-10-(hydroxymethyl)-3-methylene-2-oxocyclodeca[b]furan-4-yl ester	C20 H26 O7	-0.00035	-0.92	378.168	378.168	401.157	22.606	5	83.4	DDA for other ion	[M+Na]+1	4.65005e+08
NCGC00380669-01!2-(2,6-dimethoxy-4-prop-2-enylphenoxy)-1-(3,4,5-trimethoxyphenyl)propan-1-ol	C23 H30 O7	17.0266	40714.2	418.199	435.226	436.233	57.673	1	83.4	DDA for preferred ion	[M+H]+1	2.96744e+07
URIDINE-5-MONOPHOSPHATE	C9 H13 N2 O9 P	7e-05	0.2	324.036	324.036	323.029	11.008	3	83.4	DDA for preferred ion	[M-H]-1	1.00241e+07
NCGC00169371-02!(E)-N-[2-hydroxy-2-(4-hydroxyphenyl)ethyl]-3-(4-hydroxy-3-methoxyphenyl)prop-2-enamide	C18 H19 N O5	-0.00038	-1.15	329.126	329.126	330.133	24.159	2	83.3	DDA for preferred ion	[M+H]+1	1.33288e+08
Ageratriol	C15 H24 O3	-18.0104	-71420.8	252.173	234.162	235.169	40.412	20	83.3	DDA for preferred ion	[M+H]+1	5.11174e+07
NCGC00169422-02!(2R,3S,4S,5R)-2,5-bis(3,4-dimethoxyphenyl)-3,4-dimethyloxolane	C22 H28 O5	-1e-05	-0.02	372.194	372.194	355.19	41.47	3	83.3	DDA for other ion	[M+H-H2O]+1	6.25512e+07
(-)-Caryophyllene oxide	C15 H24 O	-6e-05	-0.29	220.183	220.183	221.19	44.089	3	83.3	DDA for preferred ion	[M+H]+1	1.79013e+08
T-2 Toxin	C24 H34 O9	21.9822	47149.7	466.22	488.202	489.21	35.599	9	83.2	DDA for preferred ion	[M+H]+1	1.07943e+08
2,4-Dimethylbenzaldehyde	C9 H10 O	8e-05	0.59	134.073	134.073	135.081	35.802	5	83.2	DDA for preferred ion	[M+H]+1	4.7782e+08
NCGC00384974-01!4-[5-(4-hydroxy-3,5-dimethoxyphenyl)-3,4-dimethyloxolan-2-yl]-2,6-dimethoxyphenol	C22 H28 O7	4e-05	0.09	404.183	404.184	405.191	41.466	1	83	DDA for preferred ion	[M+H]+1	2.91756e+07
T-2 Toxin	C24 H34 O9	21.9821	47149.5	466.22	488.202	489.21	35.011	9	82.9	DDA for preferred ion	[M+H]+1	3.23274e+08
(15Z)-9,12,13-Trihydroxy-15-octadecenoic acid	C18 H34 O5	0.00023	0.71	330.241	330.241	329.234	40.443	1	82.9	DDA for preferred ion	[M-H]-1	1.56414e+07
Acetoacetanilide	C10 H11 N O2	8e-05	0.47	177.079	177.079	178.086	15.064	6	82.9	DDA for preferred ion	[M+H]+1	2.66697e+08
Corydaline	C22 H27 N O4	-0.0005	-1.35	369.194	369.194	370.201	22.181	2	82.9	DDA for preferred ion	[M+H]+1	2.4957e+07
4-Hydroxybenzaldehyde	C7 H6 O2	6e-05	0.47	122.037	122.037	164.071	20.507	4	82.8	DDA for preferred ion	[M+ACN+H]+1	2.69238e+07
N-Acetyl-DL-tryptophan	C13 H14 N2 O3	-0.00021	-0.85	246.1	246.1	245.093	23.153	4	82.8	DDA for preferred ion	[M-H]-1	2.8885e+06
DL-Stachydrine	C7 H13 N O2	0.00022	1.55	143.095	143.095	144.102	4.571	4	82.8	DDA for preferred ion	[M+H]+1	2.82192e+08
Dehydrocorydaline 脱氢紫堇碱	C22 H23 N O4	-0.00043	-1.17	365.163	365.162	366.17	24.159	3	82.7	DDA for preferred ion	[M+H]+1	2.22465e+07
esculetin	C9 H6 O4	-0.00063	-3.55	178.027	178.026	177.019	21.559	4	82.7	DDA for preferred ion	[M-H]-1	7.58215e+06
Cytidine 5'-monophosphate (hydrate)	C9 H14 N3 O8 P	0.00017	0.52	323.052	323.052	324.059	5.269	2	82.7	DDA for preferred ion	[M+H]+1	2.9119e+07
Glaucine	C21 H25 N O4	-0.00045	-1.28	355.178	355.178	356.185	21.999	9	82.7	DDA for preferred ion	[M+H]+1	2.22851e+08
β-Asarone β-细辛醚	C12 H16 O3	0.00018	0.87	208.11	208.11	209.117	47.653	4	82.6	DDA for preferred ion	[M+H]+1	3.83457e+07
4-Indolecarbaldehyde	C9 H7 N O	-1e-05	-0.09	145.053	145.053	146.06	24.407	6	82.6	DDA for preferred ion	[M+H]+1	5.34466e+07
1,3,7-Trihydroxy-6-methoxy-4,5-diisoprenylxanthone	C24 H26 O6	-0.0026	-6.35	410.173	410.17	411.178	46.889	6	82.6	DDA for preferred ion	[M+H]+1	2.01595e+07
6-Hydroxy-5a,9-dimethyl-3-methylene-3a,4,5,5a,6,7,9a,9b-octahydronaphtho[1,2-b]furan-2(3H)-one	C15 H20 O3	-0.0001	-0.41	248.141	248.141	249.148	24.31	22	82.5	DDA for preferred ion	[M+H]+1	2.20595e+07
3-Hydroxybenzoic acid	C7 H6 O3	-0.00107	-7.76	138.032	138.031	137.023	19.954	13	82.5	DDA for preferred ion	[M-H]-1	9.61152e+07
Gallic acid	C7 H6 O5	-0.00083	-4.91	170.022	170.021	169.013	20.211	5	82.4	DDA for preferred ion	[M-H]-1	8.19962e+06
NCGC00380669-01!2-(2,6-dimethoxy-4-prop-2-enylphenoxy)-1-(3,4,5-trimethoxyphenyl)propan-1-ol	C23 H30 O7	17.0266	40714.2	418.199	435.226	436.233	56.957	1	82.4	DDA for preferred ion	[M+H]+1	1.66277e+08
Ethylmalonic acid	C5 H8 O4	-0.00109	-8.27	132.042	132.041	131.034	14.39	7	82.3	DDA for preferred ion	[M-H]-1	6.00783e+07
Perillartine	C10 H15 N O	-0.0001	-0.59	165.115	165.115	166.123	73.648	16	82.3	DDA for preferred ion	[M+H]+1	1.14847e+08
Ageratriol	C15 H24 O3	9e-05	0.36	252.173	252.173	235.169	44.305	20	82.3	DDA for other ion	[M+H-H2O]+1	1.56889e+08
T-2 Toxin	C24 H34 O9	21.982	47149.3	466.22	488.202	489.21	37.862	9	82.2	DDA for preferred ion	[M+H]+1	5.74424e+07
Orotic acid	C5 H4 N2 O4	-0.00095	-6.08	156.017	156.016	155.009	5.076	4	82.2	DDA for preferred ion	[M-H]-1	1.59967e+07
NCGC00381067-01!methyl 3,5-dimethoxy-2-[5-methoxy-6-(2-methoxypropyl)-4-oxopyran-3-carbonyl]benzoate	C21 H24 O9	21.9815	52319.3	420.142	442.124	443.131	24.582	4	82.2	DDA for preferred ion	[M+H]+1	2.37984e+07
Eprosartan	C23 H24 N2 O4 S	0.00417	9.82	424.146	424.15	457.183	42.022	6	82.1	DDA for preferred ion	[M+H+MeOH]+1	3.24761e+06
Curcumenol 莪术烯醇	C15 H22 O2	0.0001	0.43	234.162	234.162	235.169	35.482	20	82.1	DDA for preferred ion	[M+H]+1	3.30959e+07
9-Oxo-10(E),12(E)-octadecadienoic acid	C18 H30 O3	18.0106	61214.8	294.219	312.23	295.227	37.747	2	82	DDA for other ion	[M+H-H2O]+1	9.59081e+07
PYROCATECHUIC ACID	C7 H6 O4	-0.00095	-6.14	154.027	154.026	153.018	21.028	17	82	DDA for preferred ion	[M-H]-1	4.92324e+06
Andrographolide	C20 H30 O5	-0.00231	-6.58	350.209	350.207	351.214	36.116	4	81.9	DDA for preferred ion	[M+H]+1	1.2713e+07
(4R)-3-methylidene-4-[(E)-3-methyl-4-(4-methyl-5-oxooxolan-2-yl)but-2-enyl]oxolan-2-one	C15 H20 O4	4e-05	0.16	264.136	264.136	265.143	18.544	26	81.9	DDA for preferred ion	[M+H]+1	2.13318e+08
NCGC00384841-01!2-[3-[4-[1,3-dihydroxy-1-(4-hydroxy-3-methoxyphenyl)propan-2-yl]oxy-3-methoxyphenyl]propoxy]-6-(hydroxymethyl)oxane-3,4,5-triol	C26 H36 O12	-45.9826	-85118.2	540.221	494.238	558.255	20.224	1	81.8	DDA for other ion	[M+ACN+Na]+1	4.97036e+07
4-PYRIDOXATE	C8 H9 N O4	-0.00075	-4.07	183.053	183.052	182.045	17.571	3	81.8	DDA for preferred ion	[M-H]-1	2.01921e+07
Patulin	C7 H6 O4	-0.00099	-6.41	154.027	154.026	153.018	17.374	17	81.8	DDA for preferred ion	[M-H]-1	5.7056e+07
NCGC00384841-01!2-[3-[4-[1,3-dihydroxy-1-(4-hydroxy-3-methoxyphenyl)propan-2-yl]oxy-3-methoxyphenyl]propoxy]-6-(hydroxymethyl)oxane-3,4,5-triol	C26 H36 O12	17.0264	31517.5	540.221	557.247	558.254	20.639	1	81.7	DDA for preferred ion	[M+H]+1	1.77812e+07
Ferulaldehyde 松柏醛	C10 H10 O3	-32.0262	-179859	178.063	146.037	179.07	24.627	5	81.7	DDA for other ion	[M+H+MeOH]+1	4.49741e+07
NCGC00168799-03_C21H26O6_2H-Naphtho[2,1-c]pyran-7-carboxylic acid, 2-(3-furanyl)-1,4,4a,5,6,6a,7,10,10a,10b-decahydro-7-hydroxy-6a,10b-dimethyl-4-oxo-, methyl ester, (2S,4aS,6aR,7R,10aR,10bR)-	C21 H26 O6	0.00012	0.33	374.173	374.173	397.162	40.561	10	81.7	DDA for other ion	[M+Na]+1	2.77959e+08
1,3,7-Trihydroxy-6-methoxy-4,5-diisoprenylxanthone	C24 H26 O6	-216.079	-526799	410.173	194.094	411.178	50.248	6	81.7	DDA for other ion	[2M+Na]+1	3.5263e+07
NCGC00168799-03_C21H26O6_2H-Naphtho[2,1-c]pyran-7-carboxylic acid, 2-(3-furanyl)-1,4,4a,5,6,6a,7,10,10a,10b-decahydro-7-hydroxy-6a,10b-dimethyl-4-oxo-, methyl ester, (2S,4aS,6aR,7R,10aR,10bR)-	C21 H26 O6	21.9818	58747.8	374.173	396.155	397.162	30.071	10	81.6	DDA for preferred ion	[M+H]+1	1.74289e+08
NCGC00169315-02!2-(hydroxymethyl)-6-[5-[3-(hydroxymethyl)-5-(3-hydroxypropyl)-7-methoxy-2,3-dihydro-1-benzofuran-2-yl]-2-methoxyphenoxy]oxane-3,4,5-triol	C26 H34 O11	-24.0003	-45959.1	522.21	498.21	540.244	23.51	5	81.5	DDA for other ion	[M+ACN+H]+1	5.29555e+07
BMK methyl glycidate	C11 H12 O3	5e-05	0.25	192.079	192.079	193.086	23.045	4	81.5	DDA for preferred ion	[M+H]+1	3.29022e+07
PEG Monolaurate n4	C20 H40 O6	21.9831	58421.7	376.282	398.266	399.273	73.055	1	81.5	DDA for preferred ion	[M+H]+1	2.05927e+07
ADENINE	C5 H5 N5	-0.00112	-8.31	135.054	135.053	134.046	12.245	5	81.4	DDA for preferred ion	[M-H]-1	1.06938e+08
4-Methoxyphenylacetic acid 4-甲氧基苯乙酸	C9 H10 O3	-0.00091	-5.47	166.063	166.062	165.055	18.685	20	81.4	DDA for preferred ion	[M-H]-1	6.92464e+06
4-Acetamidobutanoic acid	C6 H11 N O3	6e-05	0.44	145.074	145.074	146.081	2.915	3	81.4	DDA for preferred ion	[M+H]+1	2.75681e+08
Ageratriol	C15 H24 O3	-18.0106	-71421.9	252.173	234.162	235.169	42.769	20	81.4	DDA for preferred ion	[M+H]+1	1.10623e+09
Citrazinc acid	C6 H5 N O4	-0.00089	-5.77	155.022	155.021	154.014	15.683	2	81.3	DDA for preferred ion	[M-H]-1	8.87267e+06
Eriodictyol	C15 H12 O6	8e-05	0.26	288.063	288.063	289.071	19.259	6	81.3	DDA for preferred ion	[M+H]+1	1.65661e+06
NCGC00179861-02_C15H26O2_1,8-Azulenediol, 1,2,3,3a,4,7,8,8a-octahydro-3a,6-dimethyl-1-(1-methylethyl)-, (1R,3aR,8S,8aS)-	C15 H26 O2	-18.0105	-75613	238.193	220.183	203.179	21.854	3	81.3	DDA for preferred ion	[M+H-H2O]+1	7.21173e+07
Diethyl 2,4,6-trimethyl-1,4-dihydropyridine-3,5-dicarboxylate	C14 H21 N O4	21.9805	82278.6	267.147	289.128	290.135	4.957	1	81.2	DDA for preferred ion	[M+H]+1	1.9386e+08
[3,4,5-trihydroxy-6-[[3,4,5-trihydroxy-6-(hydroxymethyl)oxan-2-yl]oxymethyl]oxan-2-yl] 2,6,6-trimethylcyclohexene-1-carboxylate	C22 H36 O12	17.0264	34591.1	492.221	509.247	510.254	21.68	2	81.2	DDA for preferred ion	[M+H]+1	8.67657e+06
Erucamide	C22 H43 N O	-0.0004	-1.19	337.334	337.334	338.341	72.653	1	81.2	DDA for preferred ion	[M+H]+1	7.74274e+08
Tetrahydropalmatine HCl 延胡索乙素	C21 H25 N O4	-0.00018	-0.51	355.178	355.178	356.185	21.039	9	81.2	DDA for preferred ion	[M+H]+1	4.85675e+07
1,3,7-Trihydroxy-6-methoxy-4,5-diisoprenylxanthone	C24 H26 O6	-0.00251	-6.12	410.173	410.17	411.178	37.572	6	81.1	DDA for preferred ion	[M+H]+1	2.44747e+07
4-Ethylbenzaldehyde	C9 H10 O	9e-05	0.68	134.073	134.073	135.081	17.293	5	81.1	DDA for preferred ion	[M+H]+1	8.10734e+07
Ferulaldehyde 松柏醛	C10 H10 O3	-32.0263	-179859	178.063	146.037	179.07	23.536	5	81	DDA for other ion	[M+H+MeOH]+1	4.74303e+07
NCGC00386043-01_C21H26O6_Benzenemethanol, alpha-[1-[2,6-dimethoxy-4-(2-propen-1-yl)phenoxy]ethyl]-4-hydroxy-3-methoxy-	C21 H26 O6	21.982	58748.1	374.173	396.155	397.162	46.09	10	81	DDA for preferred ion	[M+H]+1	1.08042e+07
1,7-Diphenylhept-4-en-3-one	C19 H20 O	18.0105	68182.5	264.151	282.162	265.159	40.769	4	81	DDA for other ion	[M+H-H2O]+1	8.45407e+06
Hesperetin 橙皮素	C16 H14 O6	0.00017	0.56	302.079	302.079	301.072	35.402	14	81	DDA for preferred ion	[M-H]-1	4.81451e+06
T-2 Toxin	C24 H34 O9	21.982	47149.5	466.22	488.202	489.21	38.731	9	81	DDA for preferred ion	[M+H]+1	6.60029e+07
NCGC00384930-01!4-(4-hydroxy-2-methoxy-3,5,6-trimethylbenzoyl)oxy-2-methoxy-3,5,6-trimethylbenzoic acid	C22 H26 O7	-1e-05	-0.03	402.168	402.168	425.157	49.327	4	81	DDA for preferred ion	[M+Na]+1	3.02764e+07
(6aR,9R,9aR)-9-Acetyl-3-[(1E,3E,5S)-3,5-dimethyl-1,3-heptadien-1-yl]-6a-methyl-9,9a-dihydro-6H-furo[2,3-H]isochromene-6,8(6aH)-dione	C23 H26 O5	-21.9846	-57524.5	382.178	360.193	383.183	43.267	6	80.9	DDA for other ion	[M+Na]+1	1.66239e+07
NCGC00386034-01_C21H26O5_4-[5-(3,4-Dimethoxyphenyl)-3,4-dimethyltetrahydro-2-furanyl]-2-methoxyphenol	C21 H26 O5	-4e-05	-0.12	358.178	358.178	341.175	49.309	1	80.9	DDA for other ion	[M+H-H2O]+1	6.66447e+07
2-Hydroxycaproic acid	C6 H12 O3	-0.0011	-8.33	132.079	132.078	131.07	21.042	5	80.8	DDA for preferred ion	[M-H]-1	1.00373e+08
LEVODOPA	C9 H11 N O4	0.00027	1.37	197.069	197.069	198.076	5.15	3	80.8	DDA for preferred ion	[M+H]+1	1.25052e+08
Atractyloside A 苍术苷A	C21 H36 O10	46.0057	102638	448.231	494.237	493.229	24.925	3	80.8	DDA for preferred ion	[M-H]-1	2.31344e+06
Stearic acid	C18 H36 O2	0.00019	0.69	284.272	284.272	283.264	73.004	1	80.8	DDA for preferred ion	[M-H]-1	1.21653e+07
1,3,7-Trihydroxy-6-methoxy-4,5-diisoprenylxanthone	C24 H26 O6	-216.079	-526799	410.173	194.094	411.178	51.895	6	80.7	DDA for other ion	[2M+Na]+1	1.15607e+08
NCGC00380538-01_C21H36O10_(6,6-Dimethylbicyclo[3.1.1]hept-2-yl)methyl 6-O-[(2R,3R,4R)-3,4-dihydroxy-4-(hydroxymethyl)tetrahydro-2-furanyl]-beta-D-glucopyranoside	C21 H36 O10	21.9819	49041.3	448.231	470.213	471.22	25.757	6	80.7	DDA for preferred ion	[M+H]+1	1.26198e+07
Pimelic acid	C7 H12 O4	-0.00087	-5.42	160.074	160.073	159.065	20.108	7	80.6	DDA for preferred ion	[M-H]-1	2.37793e+07
tetrahydropalmatine	C21 H25 N O4	-0.00036	-1.02	355.178	355.178	356.185	21.3	9	80.5	DDA for preferred ion	[M+H]+1	3.42549e+07
1,3,7-Trihydroxy-6-methoxy-4,5-diisoprenylxanthone	C24 H26 O6	-216.079	-526799	410.173	194.094	411.178	55.047	6	80.5	DDA for other ion	[2M+Na]+1	8.24712e+07
"(S,S)-TARTARIC ACID"	C4 H6 O6	-46.0065	-306676	150.016	104.01	163.024	3.349	5	80.4	DDA for other ion	[M-H+HAc]-1	3.25232e+07
NCGC00168799-03_C21H26O6_2H-Naphtho[2,1-c]pyran-7-carboxylic acid, 2-(3-furanyl)-1,4,4a,5,6,6a,7,10,10a,10b-decahydro-7-hydroxy-6a,10b-dimethyl-4-oxo-, methyl ester, (2S,4aS,6aR,7R,10aR,10bR)-	C21 H26 O6	21.982	58748.3	374.173	396.155	397.162	42.24	10	80.4	DDA for preferred ion	[M+H]+1	9.79916e+06
Gedunin	C28 H34 O7	-21.9843	-45588.7	482.23	460.246	483.235	37.426	4	80.4	DDA for other ion	[M+Na]+1	1.20282e+07
8-(4-Sulfophenyl) octanoic acid	C14 H20 O5 S	0.00014	0.47	300.103	300.103	299.096	38.253	1	80.3	DDA for preferred ion	[M-H]-1	1.20289e+07
Pyridoxal	C8 H9 N O3	0.00029	1.74	167.058	167.059	168.066	4.736	4	80.3	DDA for preferred ion	[M+H]+1	2.59536e+08
p-Hydroxybenzaldehyde 对羟基安息香醛	C7 H6 O2	-0.00124	-10.13	122.037	122.036	121.028	21.415	1	80.1	DDA for preferred ion	[M-H]-1	2.00176e+08
Methyl palmitate	C17 H34 O2	17.0266	63001.9	270.256	287.283	288.29	39.739	3	80.1	DDA for preferred ion	[M+H]+1	8.97398e+06
Dimethylsildenafil	C23 H32 N6 O4 S	-0.0037	-7.58	488.221	488.217	489.224	31.455	6	80.1	DDA for preferred ion	[M+H]+1	3.7759e+06
Trimethoprim	C14 H18 N4 O3	-1e-05	-0.03	290.138	290.138	308.172	17.391	2	80.1	DDA for preferred ion	[M+NH4]+1	1.00339e+07
Adenine	C5 H5 N5	-3e-05	-0.26	135.054	135.054	136.062	73.668	4	80	DDA for preferred ion	[M+H]+1	9.60704e+07
(3aR,8R,8aR,9aR)-8-Hydroxy-8a-methyl-3,5-bis(methylene)decahydronaphtho[2,3-b]furan-2(3H)-one	C15 H20 O3	-0.00019	-0.76	248.141	248.141	249.148	24.777	24	80	DDA for preferred ion	[M+H]+1	6.56694e+07
NCGC00386043-01_C21H26O6_Benzenemethanol, alpha-[1-[2,6-dimethoxy-4-(2-propen-1-yl)phenoxy]ethyl]-4-hydroxy-3-methoxy-	C21 H26 O6	21.982	58748.3	374.173	396.155	397.162	45.118	10	80	DDA for preferred ion	[M+H]+1	3.09589e+07
PSEUDO-ANISATIN	C15 H22 O6	6e-05	0.19	298.142	298.142	297.134	25.432	1	80	DDA for preferred ion	[M-H]-1	3.28919e+07
Dipropyleneglycol dibenzoate	C20 H22 O5	-0.00033	-0.96	342.147	342.146	365.136	70.404	1	79.9	DDA for preferred ion	[M+Na]+1	2.72208e+08
(15Z)-9,12,13-Trihydroxy-15-octadecenoic acid	C18 H34 O5	0.00014	0.43	330.241	330.241	329.233	42.033	1	79.9	DDA for preferred ion	[M-H]-1	6.60134e+06
4-[(1S,3aR,4S,6aR)-4-(3,4-Dimethoxyphenyl)tetrahydro-1H,3H-furo[3,4-c]furan-1-yl]-2-methoxyphenol	C21 H24 O6	-3e-05	-0.07	372.157	372.157	373.165	37.353	6	79.9	DDA for other ion	[M+H]+1	1.14223e+07
Ageratriol	C15 H24 O3	-18.0105	-71421.4	252.173	234.162	235.169	41.761	20	79.8	DDA for preferred ion	[M+H]+1	1.82625e+07
Ageratriol	C15 H24 O3	-18.0103	-71420.6	252.173	234.162	235.17	39.37	20	79.8	DDA for preferred ion	[M+H]+1	1.21541e+07
NCGC00385911-01_C15H24O2_2(1H)-Naphthalenone, 4a,5,6,7,8,8a-hexahydro-6-hydroxy-3,8-dimethyl-5-(1-methylethyl)-, (4aR,5S,6S,8R,8aS)-	C15 H24 O2	-0.0001	-0.43	236.178	236.178	219.174	44.201	8	79.8	DDA for preferred ion	[M+H-H2O]+1	9.62399e+08
[1-(7-Methoxy-1,3-benzodioxol-5-yl)-1-[(Z)-2-methylbut-2-enoyl]oxypropan-2-yl] 2,3-dimethyloxirane-2-carboxylate	C21 H26 O8	-1e-05	-0.03	406.163	406.163	429.152	40.958	1	79.8	DDA for other ion	[M+Na]+1	8.29301e+07
Isoalantolactone 异土木香内酯	C15 H20 O2	7e-05	0.32	232.146	232.146	233.154	41.934	13	79.8	DDA for preferred ion	[M+H]+1	4.13787e+07
Glutaconic acid	C5 H6 O4	-0.00117	-9	130.027	130.025	129.018	5.841	9	79.7	DDA for preferred ion	[M-H]-1	1.48784e+08
N-Methylanthranilic Acid	C8 H9 N O2	-17.0264	-112710	151.063	134.037	152.071	5.067	9	79.7	DDA for other ion	[M+NH4]+1	3.1318e+08
5-Hydroxyindole-3-acetic acid	C10 H9 N O3	18.0109	94269	191.058	209.069	192.066	15.921	3	79.6	DDA for other ion	[M+H-H2O]+1	9.13597e+07
α-Cyperone α-香附酮	C15 H22 O	18.0106	82554.2	218.167	236.178	219.174	32.404	12	79.6	DDA for other ion	[M+H-H2O]+1	2.81293e+07
NCGC00381439-01_C15H24O3_1(4H)-Naphthalenone, 4a,5,6,7,8,8a-hexahydro-6-hydroxy-4-(hydroxymethyl)-3,4a,8,8-tetramethyl-	C15 H24 O3	-0.0001	-0.41	252.173	252.172	253.18	27.004	8	79.6	DDA for preferred ion	[M+H]+1	2.10513e+07
Methyl gallate 没食子酸甲酯	C8 H8 O5	-0.00069	-3.74	184.037	184.036	183.029	18.43	1	79.6	DDA for preferred ion	[M-H]-1	1.01647e+07
Xanthine	C5 H4 N4 O2	0.00022	1.46	152.033	152.034	153.041	7.42	2	79.6	DDA for preferred ion	[M+H]+1	1.52085e+08
NCGC00168799-03_C21H26O6_2H-Naphtho[2,1-c]pyran-7-carboxylic acid, 2-(3-furanyl)-1,4,4a,5,6,6a,7,10,10a,10b-decahydro-7-hydroxy-6a,10b-dimethyl-4-oxo-, methyl ester, (2S,4aS,6aR,7R,10aR,10bR)-	C21 H26 O6	-1e-05	-0.03	374.173	374.173	397.162	40.961	10	79.6	DDA for other ion	[M+Na]+1	7.66072e+07
2,5,7-Trimethyl-2,6-dihydro-1H-pyrrolo[3,4-d]pyridazin-1-one	C9 H11 N3 O	-17.0264	-96145.1	177.09	160.064	161.071	15.808	1	79.5	DDA for other ion	[M+H]+1	9.52435e+06
p-Hydroxybenzaldehyde 对羟基安息香醛	C7 H6 O2	0.00035	2.84	122.037	122.037	123.044	7.249	4	79.5	DDA for preferred ion	[M+H]+1	8.74902e+07
1,3,7-Trihydroxy-6-methoxy-4,5-diisoprenylxanthone	C24 H26 O6	-0.00239	-5.82	410.173	410.171	411.178	52.672	6	79.5	DDA for preferred ion	[M+H]+1	3.9292e+07
β-Asarone	C12 H16 O3	-0.00023	-1.12	208.11	208.11	209.117	43.825	4	79.4	DDA for preferred ion	[M+H]+1	2.05167e+07
7-Methylguanine	C6 H7 N5 O	0.00028	1.7	165.065	165.065	166.073	5.462	4	79.4	DDA for preferred ion	[M+H]+1	6.90613e+07
esculetin	C9 H6 O4	18.0098	101164	178.027	196.036	177.019	21.293	4	79.3	DDA for other ion	[M-H-H2O]-1	4.44455e+06
3,5-Dimethoxy-4-hydroxybenzaldehyde 丁香醛	C9 H10 O4	9e-05	0.5	182.058	182.058	183.065	26.901	2	79.3	DDA for preferred ion	[M+H]+1	1.5984e+07
9-Oxo-10(E),12(E)-octadecadienoic acid	C18 H30 O3	0.00013	0.43	294.219	294.22	295.227	46.766	2	79.3	DDA for preferred ion	[M+H]+1	4.10811e+07
Pinoresinol dimethyl ether 松脂酚二甲醚	C22 H26 O6	18.0101	46637.3	386.173	404.183	387.18	24.852	3	79.1	DDA for other ion	[M+H-H2O]+1	5.34843e+08
4-Nitrophenol	C6 H5 N O3	-0.00107	-7.67	139.027	139.026	138.019	73.627	9	79.1	DDA for preferred ion	[M-H]-1	4.01815e+07
NCGC00169315-02!2-(hydroxymethyl)-6-[5-[3-(hydroxymethyl)-5-(3-hydroxypropyl)-7-methoxy-2,3-dihydro-1-benzofuran-2-yl]-2-methoxyphenoxy]oxane-3,4,5-triol	C26 H34 O11	17.0261	32603.9	522.21	539.236	540.243	22.955	5	79.1	DDA for preferred ion	[M+H]+1	5.88131e+08
4-Pyridoxic acid	C8 H9 N O4	0.00021	1.17	183.053	183.053	184.061	4.857	2	79	DDA for preferred ion	[M+H]+1	4.16861e+07
Pseudouridine	C9 H12 N2 O6	-5e-05	-0.2	244.07	244.069	243.062	4.295	7	79	DDA for preferred ion	[M-H]-1	1.04679e+07
7,8-Dihydroneopterin	C9 H13 N5 O4	-0.00129	-5.04	255.097	255.095	238.092	4.667	2	79	DDA for preferred ion	[M+H-H2O]+1	8.57295e+06
Isophthalic acid	C8 H6 O4	-0.0009	-5.42	166.027	166.026	165.018	11.432	3	78.9	DDA for preferred ion	[M-H]-1	3.25889e+07
Cryptotanshinone	C19 H20 O3	0.00011	0.36	296.141	296.141	319.131	43.489	4	78.9	DDA for other ion	[M+Na]+1	2.09486e+07
NCGC00380669-01!2-(2,6-dimethoxy-4-prop-2-enylphenoxy)-1-(3,4,5-trimethoxyphenyl)propan-1-ol	C23 H30 O7	17.0268	40714.5	418.199	435.226	436.233	50.783	2	78.9	DDA for preferred ion	[M+H]+1	9.6402e+06
Methyl (6E)-7-(8-acetoxy-2,6-dimethyl-5,6,7,8-tetrahydro-1-naphthalenyl)-3,5-dihydroxy-6-heptenoate	C22 H30 O6	21.9819	56334.4	390.204	412.186	413.193	49.274	2	78.8	DDA for preferred ion	[M+H]+1	1.45812e+07
ADB-PINACA	C19 H28 N4 O2	-0.00149	-4.32	344.221	344.22	343.212	24.187	1	78.7	DDA for preferred ion	[M-H]-1	1.46621e+07
(15Z)-9,12,13-Trihydroxy-15-octadecenoic acid	C18 H34 O5	8e-05	0.23	330.241	330.241	329.233	37.522	1	78.7	DDA for preferred ion	[M-H]-1	8.75502e+07
9-Oxo-10(E),12(E)-octadecadienoic acid	C18 H30 O3	18.0108	61215.3	294.219	312.23	295.227	37.524	2	78.7	DDA for other ion	[M+H-H2O]+1	1.76648e+07
ADB-PINACA	C19 H28 N4 O2	-0.00136	-3.96	344.221	344.22	343.213	23.918	1	78.7	DDA for preferred ion	[M-H]-1	1.56744e+07
Salsolinol	C10 H13 N O2	0.00027	1.49	179.095	179.095	180.102	10.921	11	78.7	DDA for preferred ion	[M+H]+1	1.48123e+08
Sepiapterin	C9 H11 N5 O3	0.00015	0.62	237.086	237.086	238.094	17.064	4	78.6	DDA for preferred ion	[M+H]+1	2.02228e+07
NCGC00380669-01!2-(2,6-dimethoxy-4-prop-2-enylphenoxy)-1-(3,4,5-trimethoxyphenyl)propan-1-ol	C23 H30 O7	17.0266	40714.1	418.199	435.226	436.233	55.121	1	78.6	DDA for preferred ion	[M+H]+1	1.86809e+07
Docosahexaenoic acid	C22 H32 O2	12.0184	36614.8	328.24	340.259	341.266	73.17	1	78.5	DDA for preferred ion	[M+H]+1	1.42166e+08
Guanine	C5 H5 N5 O	3e-05	0.2	151.049	151.049	152.057	15.129	4	78.5	DDA for preferred ion	[M+H]+1	8.00357e+08
(2R,3S,4S,5R,6R)-2-[[(2R,3R,4R,5S)-3,4-dihydroxy-5-(hydroxymethyl)oxolan-2-yl]oxymethyl]-6-[(2E)-3,7-dimethylocta-2,6-dienoxy]oxane-3,4,5-triol	C21 H36 O10	17.0261	37985.1	448.231	465.257	466.264	25.738	7	78.5	DDA for preferred ion	[M+H]+1	3.61996e+07
CocamidopropylBetaine	C19 H38 N2 O3	-7e-05	-0.2	342.288	342.288	343.295	42.673	1	78.4	DDA for preferred ion	[M+H]+1	1.94149e+07
NCGC00180744-03_C19H24O6_Naphtho[2,3-b]furan-9(4H)-one, 4,8-bis(acetyloxy)-4a,5,6,7,8,8a-hexahydro-3,4a,5-trimethyl-, (4S,4aR,5S,8S,8aS)-	C19 H24 O6	-50.037	-143720	348.157	298.12	331.154	26.401	3	78.3	DDA for other ion	[M+H+MeOH]+1	7.48493e+07
Methyl (6E)-7-(8-acetoxy-2,6-dimethyl-5,6,7,8-tetrahydro-1-naphthalenyl)-3,5-dihydroxy-6-heptenoate	C22 H30 O6	21.9819	56334.4	390.204	412.186	413.193	43.822	2	78.3	DDA for preferred ion	[M+H]+1	2.02172e+07
NCGC00384788-01_C20H26O7_Butanoic acid, 2-methyl-, (10Z)-6-formyl-2,3,3a,4,5,8,9,11a-octahydro-5-hydroxy-10-(hydroxymethyl)-3-methylene-2-oxocyclodeca[b]furan-4-yl ester	C20 H26 O7	21.9816	58126.6	378.168	400.149	401.157	22.38	5	78.3	DDA for preferred ion	[M+H]+1	4.10727e+08
Penicillic acid	C8 H10 O4	17.0267	100123	170.058	187.085	188.092	3.135	4	78.2	DDA for preferred ion	[M+H]+1	2.18477e+08
NCGC00385871-01_C15H22O4_2,8-Dihydroxy-5,5,8-trimethyl-11-oxatetracyclo[7.3.1.0~1,9~.0~3,7~]tridecan-10-one	C15 H22 O4	21.9821	82592.4	266.152	288.134	289.141	37.469	9	78.2	DDA for preferred ion	[M+H]+1	1.50998e+07
NCGC00169681-03_C22H26O10_[(1S)-1-(beta-D-Glucopyranosyloxy)-5-hydroxy-1,4a,5,7a-tetrahydrocyclopenta[c]pyran-7-yl]methyl benzoate	C22 H26 O10	0.00025	0.56	450.153	450.153	473.142	39.993	4	78.2	DDA for other ion	[M+Na]+1	1.26188e+07
NCGC00385912-01_C15H22O3_3-Cycloheptene-1-acetic acid, 5-methyl-alpha-methylene-4-(3-oxobutyl)-, (1R,5S)-	C15 H22 O3	9e-05	0.37	250.157	250.157	273.146	39.831	12	78.2	DDA for other ion	[M+Na]+1	6.18364e+07
NCGC00380669-01!2-(2,6-dimethoxy-4-prop-2-enylphenoxy)-1-(3,4,5-trimethoxyphenyl)propan-1-ol	C23 H30 O7	17.0264	40713.6	418.199	435.226	436.233	43.464	1	78.2	DDA for preferred ion	[M+H]+1	1.1984e+07
Perillartine	C10 H15 N O	0.00015	0.89	165.115	165.116	166.123	18.281	13	78.2	DDA for preferred ion	[M+H]+1	2.65852e+07
NCGC00384841-01!2-[3-[4-[1,3-dihydroxy-1-(4-hydroxy-3-methoxyphenyl)propan-2-yl]oxy-3-methoxyphenyl]propoxy]-6-(hydroxymethyl)oxane-3,4,5-triol	C26 H36 O12	-14.9995	-27765.6	540.221	525.221	558.255	20.884	1	78.2	DDA for other ion	[M+H+MeOH]+1	3.14253e+07
Amrinone	C10 H9 N3 O	0.00114	6.09	187.075	187.076	188.083	38.908	2	78.1	DDA for preferred ion	[M+H]+1	7.02903e+06
Amrinone	C10 H9 N3 O	0.00103	5.52	187.075	187.076	188.083	46.688	2	78.1	DDA for preferred ion	[M+H]+1	2.02885e+06
2,5a,11,11,13a-Pentamethyl-5a,6,6a,13a,13b,13c-hexahydro-9H-spiro[furo[4,3,2-ij]pyrano[4',3':4,5]cyclohepta[1,2-f]isochromene-7,2'-oxirane]-1,5,9,13(2H,3aH,11H)-tetrone	C24 H26 O8	-0.00229	-5.18	442.163	442.16	443.168	52.05	3	78.1	DDA for preferred ion	[M+H]+1	9.12295e+06
3-Hydroxyanthranilic acid	C7 H7 N O3	-0.00098	-6.43	153.043	153.042	152.034	19.713	6	78.1	DDA for preferred ion	[M-H]-1	9.53496e+06
CAY10683	C15 H22 N2 O3	21.9804	79020	278.163	300.143	301.151	7.464	2	78	DDA for preferred ion	[M+H]+1	7.75838e+07
Dimethylsildenafil	C23 H32 N6 O4 S	-0.0044	-9.01	488.221	488.216	489.223	34.045	6	78	DDA for preferred ion	[M+H]+1	3.62163e+06
NCGC00380801-01_C20H28O4_7,19-Dihydroxy-6,18-epoxykaur-16-en-18-one	C20 H28 O4	-9e-05	-0.28	332.199	332.199	333.206	44.057	23	78	DDA for preferred ion	[M+H]+1	9.5823e+07
1-[4,5-bis(hydroxymethyl)-3-methoxy-2-methylphenoxy]-3-methylbutane-2,3-diol	C15 H24 O6	5e-05	0.17	300.157	300.157	283.154	26.694	2	78	DDA for other ion	[M+H-H2O]+1	1.60097e+07
8-(4-Sulfophenyl) octanoic acid	C14 H20 O5 S	0.00017	0.57	300.103	300.103	299.096	38.889	1	78	DDA for preferred ion	[M-H]-1	6.52024e+06
N-Tigloylglycine	C7 H11 N O3	-0.00097	-6.2	157.074	157.073	156.066	10.576	4	78	DDA for preferred ion	[M-H]-1	3.31478e+07
2-[4-(1-Adamantyl)-1,3-thiazol-2-yl]pyrazine	C17 H19 N3 S	-17.024	-57294.8	297.13	280.106	298.14	8.787	1	78	DDA for other ion	[M+NH4]+1	2.89898e+08
Germacrone 吉马酮	C15 H22 O	0.00021	0.95	218.167	218.167	219.175	37.464	12	77.9	DDA for preferred ion	[M+H]+1	2.61195e+07
Dinoterb	C10 H12 N2 O5	-0.00015	-0.6	240.075	240.074	239.067	52.907	2	77.9	DDA for preferred ion	[M-H]-1	4.1997e+07
1,7-bis(4-hydroxyphenyl)-5-[(2R,3R,4S,5S,6R)-3,4,5-trihydroxy-6-(hydroxymethyl)oxan-2-yl]oxyheptan-3-one	C25 H32 O9	21.982	46160.8	476.205	498.187	499.194	37.732	1	77.9	DDA for preferred ion	[M+H]+1	1.16605e+08
6-(3-Furyl)-13-hydroxy-5,12,16,16-tetramethyl-7,10,17-trioxahexacyclo[13.3.3.01,15 02,12 05,11 09,11]henicos-19-ene-8,14,21-trione	C26 H28 O8	-0.00238	-5.07	468.178	468.176	469.183	36.832	1	77.9	DDA for preferred ion	[M+H]+1	3.39511e+08
2-Hydroxy-4-(4-hydroxyphenyl)butanoic acid	C10 H12 O4	-60.0219	-306119	196.074	136.052	195.066	19.903	4	77.8	DDA for other ion	[M-H+HAc]-1	5.63163e+06
2-methyl-3-[(2S,3R,4S,5S,6R)-3,4,5-trihydroxy-6-(hydroxymethyl)oxan-2-yl]oxypyran-4-one	C12 H16 O8	3e-05	0.1	288.085	288.085	289.092	3.052	2	77.8	DDA for preferred ion	[M+H]+1	7.44752e+07
NCGC00179704-03!2-(8-hydroxy-4a,8-dimethyl-1,2,3,4,5,6,7,8a-octahydronaphthalen-2-yl)prop-2-enoic acid	C15 H24 O3	17.0267	67520	252.173	269.199	270.207	31.864	3	77.8	DDA for preferred ion	[M+H]+1	1.49441e+07
Atractylenolide II 白术内酯II	C15 H20 O2	0.00022	0.94	232.146	232.147	233.154	37.025	16	77.8	DDA for preferred ion	[M+H]+1	2.71456e+07
PEG Monolaurate n6	C24 H48 O8	21.9814	47339.6	464.335	486.316	487.324	73.139	1	77.8	DDA for preferred ion	[M+H]+1	1.20153e+07
Ascorbic acid	C6 H8 O6	-0.00084	-4.77	176.032	176.031	175.024	5.919	7	77.7	DDA for preferred ion	[M-H]-1	3.9692e+07
(-)-Caryophyllene oxide	C15 H24 O	0.00026	1.18	220.183	220.183	203.18	40.558	3	77.7	DDA for preferred ion	[M+H-H2O]+1	8.25134e+07
Anhydroecgonine	C9 H13 N O2	0.00019	1.15	167.095	167.095	168.102	8.085	6	77.7	DDA for preferred ion	[M+H]+1	2.09724e+07
"Cycloart-23-ene-3_, 25 diol"	C30 H50 O2	-0.05443	-123.05	442.381	442.327	443.334	72.798	1	77.6	DDA for preferred ion	[M+H]+1	1.9215e+08
α-Asarone α-细辛醚	C12 H16 O3	0.00033	1.6	208.11	208.11	209.118	49.14	4	77.6	DDA for preferred ion	[M+H]+1	1.70156e+07
β-Asarone	C12 H16 O3	0	-0.01	208.11	208.11	209.117	19.645	5	77.6	DDA for preferred ion	[M+H]+1	1.55739e+07
NCGC00380210-01_C18H30O8_Cyclopentaneacetic acid, 3-(hexopyranosyloxy)-2-[(2Z)-2-penten-1-yl]-	C18 H30 O8	21.9819	58744.5	374.194	396.176	397.183	27.837	2	77.6	DDA for preferred ion	[M+H]+1	1.40479e+07
Prespatane	C15 H24	18.0109	88207.4	204.188	222.199	205.195	40.435	4	77.6	DDA for other ion	[M+H-H2O]+1	3.8765e+07
4,8-Dihydroxy-7-(hydroxymethyl)-6-methoxy-3,4-dihydro-1(2H)-naphthalenone	C12 H14 O5	8e-05	0.33	238.084	238.084	239.091	28.042	7	77.6	DDA for preferred ion	[M+H]+1	2.67879e+07
2-Amino-1,3,4-octadecanetriol	C18 H39 N O3	0.00025	0.78	317.293	317.293	318.3	42.397	3	77.6	DDA for preferred ion	[M+H]+1	1.76564e+07
NCGC00169422-02!(2R,3S,4S,5R)-2,5-bis(3,4-dimethoxyphenyl)-3,4-dimethyloxolane	C22 H28 O5	-18.0107	-48390.6	372.194	354.183	355.19	45.752	3	77.5	DDA for preferred ion	[M+H]+1	7.67791e+06
6-Hydroxy-5a,9-dimethyl-3-methylene-3a,4,5,5a,6,7,9a,9b-octahydronaphtho[1,2-b]furan-2(3H)-one	C15 H20 O3	-5e-05	-0.19	248.141	248.141	249.148	38.06	24	77.5	DDA for preferred ion	[M+H]+1	4.42974e+07
5-fluoro AB-PINACA N-(4-hydroxypentyl) metabolite	C18 H25 F N4 O3	-10.0444	-27580	364.191	354.147	387.18	47.808	3	77.4	DDA for other ion	[M+H+MeOH]+1	7.41584e+06
Citreoviridin	C23 H30 O6	21.9828	54655.9	402.204	424.187	425.194	49.808	8	77.4	DDA for preferred ion	[M+H]+1	1.49387e+06
Biflorin	C20 H20 O3	21.9763	71318.8	308.141	330.118	331.125	7	2	77.4	DDA for preferred ion	[M+H]+1	6.42306e+07
4-Methoxy-α-pyrrolidinobutiophenone	C15 H21 N O2	-0.00014	-0.56	247.157	247.157	248.164	44.172	5	77.3	DDA for preferred ion	[M+H]+1	5.69688e+08
Neosaxitoxin	C10 H17 N7 O5	-18.0077	-57143.9	315.129	297.121	298.129	20.03	3	77.3	DDA for preferred ion	[M+H]+1	9.40607e+06
NCGC00347495-02_C23H32O6_Spiro[benzofuran-2(3H),1'(2'H)-naphthalene]-7-carboxaldehyde, 3',4',4'a,5',6',7',8',8'a-octahydro-4,6',7'-trihydroxy-6-(hydroxymethyl)-2',5',5',8'a-tetramethyl-	C23 H32 O6	21.982	54381.2	404.22	426.202	427.209	45.304	5	77.3	DDA for preferred ion	[M+H]+1	1.03202e+07
Tolycaine	C15 H22 N2 O3	9e-05	0.33	278.163	278.163	279.17	19.792	2	77.2	DDA for preferred ion	[M+H]+1	4.67408e+07
NCGC00386020-01_C18H28O3_8-{(1S,5R)-4-Oxo-5-[(2Z)-2-penten-1-yl]-2-cyclopenten-1-yl}octanoic acid	C18 H28 O3	0.00022	0.76	292.204	292.204	293.211	34.842	5	77.2	DDA for preferred ion	[M+H]+1	3.04898e+07
N-Desmethyltramadol	C15 H23 N O2	18.0082	72272.1	249.173	267.181	250.178	40.878	7	77.2	DDA for other ion	[M+H-H2O]+1	7.05343e+08
NCGC00381439-01_C15H24O3_1(4H)-Naphthalenone, 4a,5,6,7,8,8a-hexahydro-6-hydroxy-4-(hydroxymethyl)-3,4a,8,8-tetramethyl-	C15 H24 O3	1e-05	0.02	252.173	252.173	253.18	28.147	8	77.2	DDA for preferred ion	[M+H]+1	1.75464e+07
ADB-PINACA	C19 H28 N4 O2	-0.00133	-3.87	344.221	344.22	343.213	24.433	1	77.2	DDA for preferred ion	[M-H]-1	3.06015e+07
3-Aminosalicylic acid	C7 H7 N O3	-0.001	-6.53	153.043	153.042	152.034	34.912	6	77.2	DDA for preferred ion	[M-H]-1	1.0945e+08
8-hydroxy-2,7,7,11,15-pentamethyl-5,12,16-trioxapentacyclo[9.8.0.0²,⁸.0⁴,⁶.0¹³,¹⁸]nonadec-13(18)-ene-3,17-dione	C21 H28 O6	21.982	58433.5	376.189	398.171	399.178	34.846	2	77.1	DDA for preferred ion	[M+H]+1	1.0325e+08
(+/-)12(13)-DiHOME	C18 H34 O4	-18.0104	-57313.2	314.246	296.235	297.242	51.415	2	77.1	DDA for preferred ion	[M+H]+1	2.90668e+07
(2E)-4-Hydroxy-4-{4-hydroxy-2-[(1E)-6-hydroxy-1-hepten-1-yl]cyclopentyl}-2-butenoic acid	C16 H26 O5	0.00016	0.53	298.178	298.178	281.175	41.575	3	77	DDA for preferred ion	[M+H-H2O]+1	2.66646e+07
Oleamide	C18 H35 N O	18.0108	64033.3	281.272	299.283	282.279	70.553	2	77	DDA for other ion	[M+H-H2O]+1	3.33877e+07
Indole-3-lactic acid	C11 H11 N O3	0.00019	0.94	205.074	205.074	223.108	16.307	7	76.9	DDA for preferred ion	[M+NH4]+1	2.88568e+07
Dihexyl phthalate	C20 H30 O4	-0.00245	-7.32	334.214	334.212	335.219	46.798	8	76.9	DDA for preferred ion	[M+H]+1	2.54111e+07
Patulin	C7 H6 O4	-0.00098	-6.33	154.027	154.026	153.018	18.044	17	76.9	DDA for preferred ion	[M-H]-1	2.30833e+07
Risperidone	C23 H27 F N4 O2	-78.0157	-190184	410.212	332.196	333.204	55.238	2	76.9	DDA for other ion	[M+H]+1	6.48752e+06
8-hydroxy-2,7,7,11,15-pentamethyl-5,12,16-trioxapentacyclo[9.8.0.0²,⁸.0⁴,⁶.0¹³,¹⁸]nonadec-13(18)-ene-3,17-dione	C21 H28 O6	-0.0003	-0.79	376.189	376.188	399.178	35.869	2	76.8	DDA for other ion	[M+Na]+1	2.89491e+08
Vindoline	C25 H32 N2 O6	-0.00016	-0.35	456.226	456.226	457.233	45.037	3	76.8	DDA for preferred ion	[M+H]+1	2.72532e+06
PEG n5	C10 H22 O6	-2e-05	-0.08	238.142	238.142	239.149	19.421	2	76.8	DDA for preferred ion	[M+H]+1	8.52941e+07
1,9b-Dihydroxy-6,6,9a-trimethyl-5,5a,6,7,8,9,9a,9b-octahydronaphtho[1,2-c]furan-3(1H)-one	C15 H22 O4	0.00015	0.57	266.152	266.152	265.145	42.59	10	76.7	DDA for preferred ion	[M-H]-1	2.40522e+06
4-Acetamidobutanoic acid	C6 H11 N O3	-0.00105	-7.27	145.074	145.073	144.066	6.98	5	76.6	DDA for preferred ion	[M-H]-1	3.17941e+07
(15Z)-9,12,13-Trihydroxy-15-octadecenoic acid	C18 H34 O5	0.00017	0.52	330.241	330.241	329.234	39.935	1	76.6	DDA for preferred ion	[M-H]-1	9.77013e+06
N-Acetylhistamine	C7 H11 N3 O	9e-05	0.6	153.09	153.09	154.098	4.491	3	76.6	DDA for preferred ion	[M+H]+1	6.69228e+08
7,8-Bis(hydroxymethyl)-1,4a-dimethyl-3,4,4a,5,6,7-hexahydro-2H-benzo[7]annulen-2-one	C15 H22 O3	0	0.01	250.157	250.157	251.164	29.847	19	76.5	DDA for preferred ion	[M+H]+1	4.40247e+08
Isoferulic acid	C10 H10 O4	-0.00061	-3.16	194.058	194.057	193.05	22.053	11	76.3	DDA for preferred ion	[M-H]-1	3.31613e+06
NCGC00380879-01_C23H28O7_1,3-Benzodioxole, 4-methoxy-6-[(2S,3R,4R,5S)-tetrahydro-3,4-dimethyl-5-(3,4,5-trimethoxyphenyl)-2-furanyl]-	C23 H28 O7	21.9819	52817.8	416.183	438.165	439.173	47.401	4	76.3	DDA for preferred ion	[M+H]+1	5.5261e+07
"CYTIDINE 2',3'-CYCLIC MONO-PHOS-PHATE"	C9 H12 N3 O7 P	0.00011	0.37	305.041	305.041	306.049	3.966	1	76.3	DDA for preferred ion	[M+H]+1	7.35013e+07
D-(-)-Ribose	C5 H10 O5	-0.00102	-6.81	150.053	150.052	149.045	4.705	9	76.3	DDA for preferred ion	[M-H]-1	3.63076e+07
2-Amino-4-methylpyrimidine	C5 H7 N3	18.0106	165138	109.064	127.075	128.082	73.695	1	76.3	DDA for other ion	[M+H]+1	1.17135e+08
NCGC00381144-01_C15H24O2_(4S,4aR)-4-(Hydroxymethyl)-3,4a,8,8-tetramethyl-4a,5,6,7,8,8a-hexahydro-1(4H)-naphthalenone	C15 H24 O2	1e-05	0.04	236.178	236.178	237.185	38.642	8	76.3	DDA for preferred ion	[M+H]+1	5.2079e+07
2-[(1S,2S,4aR,8aS)-1-hydroxy-4a-methyl-8-methylidene-1,2,3,4,5,6,7,8a-octahydronaphthalen-2-yl]prop-2-enoic acid	C15 H22 O3	6e-05	0.22	250.157	250.157	251.164	42.021	19	76.3	DDA for preferred ion	[M+H]+1	4.86876e+07
trans-Anethole	C10 H12 O	5e-05	0.31	148.089	148.089	149.096	24.047	8	76.2	DDA for preferred ion	[M+H]+1	3.71095e+07
NCGC00380373-01!2-[(2-amino-3-methylbutanoyl)amino]-3-phenylpropanoic acid	C14 H20 N2 O3	6e-05	0.21	264.147	264.147	265.155	18.577	2	76.2	DDA for preferred ion	[M+H]+1	1.24687e+08
Guanine	C5 H5 N5 O	-0.00113	-7.5	151.049	151.048	150.041	15.126	3	76.2	DDA for preferred ion	[M-H]-1	4.14947e+06
Bis(2-ethylhexyl) amine	C16 H35 N	-3e-05	-0.13	241.277	241.277	242.284	47.74	1	76.1	DDA for preferred ion	[M+H]+1	7.14022e+07
N,N-Dimethylsphingosine	C20 H41 N O2	-0.00017	-0.53	327.314	327.314	310.31	72.03	2	76.1	DDA for preferred ion	[M+H-H2O]+1	2.59317e+07
Asperhenamate_120258	C32 H30 N2 O4	21.9769	43413.6	506.221	528.197	529.205	36.571	2	76.1	DDA for preferred ion	[M+H]+1	1.37087e+07
2-Hydroxycaproic acid	C6 H12 O3	-0.00116	-8.8	132.079	132.077	131.07	21.23	5	76.1	DDA for preferred ion	[M-H]-1	1.21445e+08
Dopamine	C8 H11 N O2	0.0001	0.65	153.079	153.079	154.086	3.277	5	76.1	DDA for preferred ion	[M+H]+1	5.51357e+07
Docosahexaenoic acid	C22 H32 O2	12.0185	36614.9	328.24	340.259	341.266	72.971	1	76	DDA for preferred ion	[M+H]+1	1.20027e+08
2-Amino-1,3,4-octadecanetriol	C18 H39 N O3	0.00024	0.74	317.293	317.293	318.301	42.561	3	76	DDA for preferred ion	[M+H]+1	8.79309e+06
D-(-)-Ribose	C5 H10 O5	-0.00098	-6.5	150.053	150.052	149.045	4.229	9	76	DDA for preferred ion	[M-H]-1	1.51191e+07
Methyl 4-hydroxycinnamate 4-羟基肉桂酸甲酯	C10 H10 O3	-32.0261	-179858	178.063	146.037	179.07	21.775	2	76	DDA for other ion	[M+H+MeOH]+1	4.82175e+07
Difenacoum	C31 H24 O3	0.00362	8.15	444.173	444.176	445.183	30.255	3	76	DDA for preferred ion	[M+H]+1	1.87667e+07
NCGC00384641-01_C22H34O6_(1aR,2S,2aS,5R,5aS,6S,7aS)-2-Acetoxy-5-hydroxy-5-isopropyl-2a,7a-dimethyldecahydroazuleno[5,6-b]oxiren-6-yl (2Z)-2-methyl-2-butenoate	C22 H34 O6	21.9822	55759	394.236	416.218	417.225	50.036	8	76	DDA for preferred ion	[M+H]+1	1.54364e+07
Bicine	C6 H13 N O4	-17.0264	-104402	163.084	146.058	188.092	2.786	2	76	DDA for other ion	[M+ACN+H]+1	1.3726e+08
Butyl benzoate	C11 H14 O2	2e-05	0.1	178.099	178.099	179.107	23.796	4	75.9	DDA for preferred ion	[M+H]+1	1.33369e+07
(1aR,2S,5S,6R,7R,7aS)-5-Methyl-1a-(3-methyl-2-buten-1-yl)-1a,3,5,6,7,7a-hexahydro-2H-oxireno[g]isochromene-2,6,7-triol	C15 H22 O5	17.0263	60345.7	282.147	299.173	300.18	22.187	5	75.9	DDA for preferred ion	[M+H]+1	1.54154e+08
Atractylenolide II 白术内酯II	C15 H20 O2	0.00014	0.61	232.146	232.146	233.154	41.247	14	75.9	DDA for preferred ion	[M+H]+1	2.99975e+07
NCGC00386020-01_C18H28O3_8-{(1S,5R)-4-Oxo-5-[(2Z)-2-penten-1-yl]-2-cyclopenten-1-yl}octanoic acid	C18 H28 O3	-7e-05	-0.26	292.204	292.204	293.211	23.669	5	75.9	DDA for preferred ion	[M+H]+1	3.77228e+07
(-)-Caryophyllene oxide	C15 H24 O	0.00022	0.98	220.183	220.183	203.18	41.45	3	75.9	DDA for preferred ion	[M+H-H2O]+1	2.33341e+07
7,8-Bis(hydroxymethyl)-1,4a-dimethyl-3,4,4a,5,6,7-hexahydro-2H-benzo[7]annulen-2-one	C15 H22 O3	0.00017	0.67	250.157	250.157	251.164	40.303	18	75.8	DDA for preferred ion	[M+H]+1	3.86429e+07
N-Acetylhistamine	C7 H11 N3 O	0.00018	1.14	153.09	153.09	154.098	7.586	3	75.8	DDA for preferred ion	[M+H]+1	2.83769e+07
Senkyunolide H	C12 H16 O4	-18.0107	-80367.2	224.105	206.094	207.101	21.921	4	75.8	DDA for preferred ion	[M+H]+1	4.4648e+07
Amrinone	C10 H9 N3 O	0.00123	6.58	187.075	187.076	188.083	38.465	2	75.8	DDA for preferred ion	[M+H]+1	3.83643e+07
Germacrone 吉马酮	C15 H22 O	0.0001	0.44	218.167	218.167	219.174	27.667	12	75.7	DDA for preferred ion	[M+H]+1	8.45346e+07
6-Ketoprostaglandin F1α	C20 H34 O6	-18.0131	-48653	370.236	352.222	353.23	37.535	2	75.7	DDA for preferred ion	[M+H]+1	1.25876e+07
6-Hydroxy-8-methoxy-3-methyl-3,4-dihydro-1H-isochromen-1-one	C11 H12 O4	-8e-05	-0.4	208.074	208.073	209.081	24.407	7	75.7	DDA for preferred ion	[M+H]+1	6.10745e+07
2,6-Dihydroxy-4-Methoxytoluene	C8 H10 O3	-0.00098	-6.39	154.063	154.062	153.055	17.758	7	75.7	DDA for preferred ion	[M-H]-1	7.81802e+06
2-Hydroxycaproic acid	C6 H12 O3	-0.00115	-8.68	132.079	132.077	131.07	24.672	5	75.7	DDA for preferred ion	[M-H]-1	1.29854e+08
(-)-Caryophyllene oxide	C15 H24 O	5e-05	0.25	220.183	220.183	221.19	25.604	3	75.7	DDA for preferred ion	[M+H]+1	2.46953e+07
NCGC00384641-01_C22H34O6_(1aR,2S,2aS,5R,5aS,6S,7aS)-2-Acetoxy-5-hydroxy-5-isopropyl-2a,7a-dimethyldecahydroazuleno[5,6-b]oxiren-6-yl (2Z)-2-methyl-2-butenoate	C22 H34 O6	21.9823	55759.2	394.236	416.218	417.225	49.357	8	75.6	DDA for preferred ion	[M+H]+1	3.02476e+07
NCGC00386034-01_C21H26O5_4-[5-(3,4-Dimethoxyphenyl)-3,4-dimethyltetrahydro-2-furanyl]-2-methoxyphenol	C21 H26 O5	-18.0106	-50283.8	358.178	340.167	341.175	48.693	1	75.6	DDA for preferred ion	[M+H]+1	1.11982e+07
Ligustilide 藁本内酯	C12 H14 O2	-32.0262	-168471	190.099	158.073	191.107	35.795	3	75.6	DDA for other ion	[M+H+MeOH]+1	2.6858e+07
4-Hydroxyphenylpyruvic acid	C9 H8 O4	-0.00076	-4.2	180.042	180.042	179.034	22.966	6	75.6	DDA for preferred ion	[M-H]-1	1.52135e+08
5,7-Dihydroxy-2-(4-methoxyphenyl)-6-(3-methyl-2-buten-1-yl)-2,3-dihydro-4H-chromen-4-one	C21 H22 O5	18.0104	50855.6	354.147	372.157	373.164	22.74	10	75.4	DDA for other ion	[M+H]+1	9.15574e+06
D-(-)-quinic acid	C7 H12 O6	-60.0224	-312513	192.063	132.041	113.023	3.276	5	75.4	DDA for other ion	[M-H-H2O]-1	4.47657e+07
Ephedrine	C10 H15 N O	9e-05	0.52	165.115	165.115	166.123	20.314	13	75.4	DDA for preferred ion	[M+H]+1	4.41904e+06
Octopine	C9 H18 N4 O4	4e-05	0.16	246.133	246.133	247.14	4.618	1	75.3	DDA for preferred ion	[M+H]+1	6.52009e+07
(9Z,12Z)-6,8-Dihydroxy-9,12-octadecadienoic acid	C18 H32 O4	0.00039	1.26	312.23	312.23	311.223	42.453	1	75.3	DDA for preferred ion	[M-H]-1	2.72873e+06
Orsellinic acid ethyl ester 苔色酸乙酯	C10 H12 O4	5e-05	0.28	196.074	196.074	197.081	20.263	7	75.3	DDA for preferred ion	[M+H]+1	7.28794e+07
Acetoacetanilide	C10 H11 N O2	0.00031	1.74	177.079	177.079	178.087	15.904	6	75.3	DDA for preferred ion	[M+H]+1	5.17509e+07
NCGC00380879-01_C23H28O7_1,3-Benzodioxole, 4-methoxy-6-[(2S,3R,4R,5S)-tetrahydro-3,4-dimethyl-5-(3,4,5-trimethoxyphenyl)-2-furanyl]-	C23 H28 O7	21.982	52818.1	416.183	438.166	439.173	47.925	4	75.3	DDA for preferred ion	[M+H]+1	1.33898e+07
N,N-Dimethylsphingosine	C20 H41 N O2	7e-05	0.21	327.314	327.314	328.321	48.488	3	75.3	DDA for preferred ion	[M+H]+1	8.72905e+06
5a-Hydroxy-2-isopropyl-4-(4-oxo-3(4H)-quinazolinyl)-4,5,5a,9c-tetrahydro-3H-2a,9b-diazacyclopenta[jk]fluorene-1,3(2H)-dione	C24 H22 N4 O4	-21.9861	-51111	430.164	408.178	431.167	22.347	1	75.2	DDA for other ion	[M+Na]+1	3.54837e+07
Saxitoxin	C10 H17 N7 O4	-18.0078	-60199.7	299.134	281.126	282.134	18.805	4	75.2	DDA for preferred ion	[M+H]+1	1.26874e+08
Ethyl 4-methoxycinnamate 对甲氧基肉桂酸乙酯	C12 H14 O3	-4e-05	-0.19	206.094	206.094	207.102	24.297	3	75.2	DDA for preferred ion	[M+H]+1	3.05522e+07
(9Z,12Z)-6,8-Dihydroxy-9,12-octadecadienoic acid	C18 H32 O4	0.00019	0.61	312.23	312.23	311.223	48.912	1	75.2	DDA for preferred ion	[M-H]-1	8.96531e+06
Atractylenolide II 白术内酯II	C15 H20 O2	-1e-05	-0.04	232.146	232.146	233.154	40.611	13	75.1	DDA for preferred ion	[M+H]+1	2.26602e+08
3-Methyl-6-oxo-1-phenyl-4-(3-pyridinyl)-6,7-dihydro-1H-pyrazolo[3,4-b]pyridine-5-carbonitrile	C19 H13 N5 O	-0.00198	-6.04	327.112	327.11	360.143	23.03	2	75.1	DDA for preferred ion	[M+H+MeOH]+1	2.50474e+07
Shikimic Acid	C7 H10 O5	-0.00073	-4.18	174.053	174.052	173.045	3.514	2	75.1	DDA for preferred ion	[M-H]-1	1.89953e+07
Penicillic acid	C8 H10 O4	17.0267	100123	170.058	187.085	188.092	7.224	2	75.1	DDA for preferred ion	[M+H]+1	6.75013e+07
Salsolinol	C10 H13 N O2	-17.0263	-95068.7	179.095	162.068	180.102	11.772	10	75	DDA for other ion	[M+NH4]+1	7.8961e+07
9-Oxo-10(E),12(E)-octadecadienoic acid	C18 H30 O3	0.00013	0.44	294.219	294.22	295.227	38.019	2	75	DDA for preferred ion	[M+H]+1	1.64492e+07
NCGC00386034-01_C21H26O5_4-[5-(3,4-Dimethoxyphenyl)-3,4-dimethyltetrahydro-2-furanyl]-2-methoxyphenol	C21 H26 O5	3e-05	0.08	358.178	358.178	359.185	42.968	5	75	DDA for preferred ion	[M+H]+1	1.62273e+08
Guanine	C5 H5 N5 O	-0.00125	-8.31	151.049	151.048	150.041	15.366	3	74.9	DDA for preferred ion	[M-H]-1	5.62196e+06
2-Amino-1,3,4-octadecanetriol	C18 H39 N O3	-0.00013	-0.41	317.293	317.293	318.3	38.839	3	74.9	DDA for preferred ion	[M+H]+1	2.99925e+08
Epimagnolin B 表木兰脂素B	C23 H28 O7	-32.0264	-76952.6	416.183	384.157	417.191	29.262	3	74.9	DDA for other ion	[M+H+MeOH]+1	2.01529e+07
Penicillic acid	C8 H10 O4	17.0267	100123	170.058	187.085	188.092	11.447	3	74.9	DDA for preferred ion	[M+H]+1	1.36615e+08
Sebuthylazine	C9 H16 Cl N5	-41.0256	-179066	229.109	188.084	189.091	22.62	6	74.9	DDA for other ion	[M+H]+1	2.70499e+07
NCGC00380597-01_C28H38O10_Methyl 5-acetoxy-6,10-dihydroxy-2,4b,7,7,10a,12a-hexamethyl-12-methylene-1,4,8-trioxohexadecahydro-2H-naphtho[1,2-h]isochromene-2-carboxylate	C28 H38 O10	21.982	41145.8	534.246	556.229	557.236	48.206	1	74.9	DDA for preferred ion	[M+H]+1	8.3731e+06
Limonin	C26 H30 O8	-246.089	-523378	470.194	224.105	225.112	42.6	9	74.9	DDA for other ion	[M+H]+1	3.14867e+07
Camphor 樟脑	C10 H16 O	-4e-05	-0.24	152.12	152.12	153.127	22.921	13	74.8	DDA for preferred ion	[M+H]+1	7.48586e+07
1-Linoleoyl glycerol	C21 H38 O4	-0.00291	-8.23	354.277	354.274	355.281	73.106	2	74.8	DDA for preferred ion	[M+H]+1	8.86444e+08
(4R,4aS,8aS)-4-Hydroxy-4-(hydroxymethyl)-3,4a,8,8-tetramethyl-4a,5,6,7,8,8a-hexahydro-1(4H)-naphthalenone	C15 H24 O3	-0.0001	-0.41	252.173	252.172	253.18	33.939	8	74.8	DDA for preferred ion	[M+H]+1	2.9923e+07
PSEUDO-ANISATIN	C15 H22 O6	0.00014	0.46	298.142	298.142	297.135	24.447	1	74.8	DDA for preferred ion	[M-H]-1	1.8256e+07
o-Veratraldehyde 邻藜芦醛	C9 H10 O3	-2e-05	-0.12	166.063	166.063	167.07	25.361	9	74.7	DDA for preferred ion	[M+H]+1	9.65649e+07
Isoniazid	C6 H7 N3 O	0.00141	10.27	137.059	137.06	138.068	27.154	1	74.7	DDA for preferred ion	[M+H]+1	2.35309e+07
HET0016	C12 H18 N2 O	-19.046	-92392.7	206.142	187.096	188.103	4.699	3	74.7	DDA for other ion	[M+H]+1	6.65241e+07
α-Aspartylphenylalanine	C13 H16 N2 O5	17.027	60787.7	280.106	297.133	281.114	14.818	3	74.7	DDA for other ion	[M+H-NH3]+1	3.11331e+07
L-Phenylalanine	C9 H11 N O2	-0.00084	-5.09	165.079	165.078	164.071	15.928	3	74.6	DDA for preferred ion	[M-H]-1	2.98068e+07
Penicillic acid	C8 H10 O4	-14.9994	-88201.9	170.058	155.058	188.092	9.968	3	74.6	DDA for other ion	[M+H+MeOH]+1	5.52374e+07
NCGC00384621-01_C15H22O3_2(3H)-Naphthalenone, 4,4a,5,6,7,8-hexahydro-3,6-dihydroxy-4a,5-dimethyl-3-(1-methylethenyl)-, (3S,4aR,5R,6R)-	C15 H22 O3	-18.0106	-71997.2	250.157	232.146	233.154	23.754	13	74.6	DDA for preferred ion	[M+H]+1	4.55213e+07
2-(Cyclopropylcarbonyl)-3-(dimethylamino)acrylonitrile	C9 H12 N2 O	-41.0262	-250015	164.095	123.069	124.076	6.704	2	74.6	DDA for other ion	[M+H]+1	5.18874e+07
L-Phenylalanine	C9 H11 N O2	0.00025	1.5	165.079	165.079	166.087	4.204	7	74.6	DDA for preferred ion	[M+H]+1	1.78611e+08
(+/-)-C75	C14 H22 O4	-50.0369	-196878	254.152	204.115	205.122	38.794	3	74.6	DDA for other ion	[M+H]+1	9.74432e+06
Atractylenolide II 白术内酯II	C15 H20 O2	0.00017	0.74	232.146	232.147	233.154	34.875	17	74.5	DDA for preferred ion	[M+H]+1	5.28451e+07
L-Glutathione (reduced)	C10 H17 N3 O6 S	0.00062	2.03	307.084	307.084	308.092	27.741	4	74.5	DDA for preferred ion	[M+H]+1	3.33679e+07
(9Z,12Z)-6,8-Dihydroxy-9,12-octadecadienoic acid	C18 H32 O4	0.00027	0.87	312.23	312.23	311.223	42.139	1	74.5	DDA for preferred ion	[M-H]-1	3.51175e+06
(-)-Caryophyllene oxide	C15 H24 O	6e-05	0.27	220.183	220.183	203.179	24.101	3	74.4	DDA for preferred ion	[M+H-H2O]+1	4.72305e+07
β-Asarone β-细辛醚	C12 H16 O3	0.0001	0.5	208.11	208.11	209.117	36.661	4	74.4	DDA for preferred ion	[M+H]+1	2.48156e+07
1,3,7-Trihydroxy-6-methoxy-4,5-diisoprenylxanthone	C24 H26 O6	-0.00245	-5.97	410.173	410.17	411.178	57.206	6	74.4	DDA for preferred ion	[M+H]+1	1.51427e+08
ARN1203	C23 H38 F N O2	-9.96458	-26271.8	379.289	369.324	392.313	71.136	1	74.4	DDA for other ion	[M+Na]+1	2.34048e+07
7,8-Bis(hydroxymethyl)-1,4a-dimethyl-3,4,4a,5,6,7-hexahydro-2H-benzo[7]annulen-2-one	C15 H22 O3	-8e-05	-0.3	250.157	250.157	251.164	25.187	19	74.4	DDA for preferred ion	[M+H]+1	1.18855e+08
NCGC00386020-01_C18H28O3_8-{(1S,5R)-4-Oxo-5-[(2Z)-2-penten-1-yl]-2-cyclopenten-1-yl}octanoic acid	C18 H28 O3	0.00011	0.39	292.204	292.204	293.211	44.928	5	74.4	DDA for preferred ion	[M+H]+1	1.76904e+07
Gedunin	C28 H34 O7	-21.9841	-45588.5	482.23	460.246	483.236	42.33	5	74.3	DDA for other ion	[M+Na]+1	1.56545e+07
T-2 Triol	C20 H30 O7	-0.00288	-7.53	382.199	382.196	383.204	72.611	2	74.3	DDA for preferred ion	[M+H]+1	2.00087e+08
NCGC00385020-01_C15H22O3_(3aR,4aS,5S,5aR,6aR)-5-(3-Hydroxybutyl)-5a-methyl-3-methyleneoctahydro-2H-cyclopropa[f][1]benzofuran-2-one	C15 H22 O3	21.9821	87873.1	250.157	272.139	273.146	33.449	11	74.3	DDA for preferred ion	[M+H]+1	7.24066e+06
6-Ketoprostaglandin F1α	C20 H34 O6	-18.0132	-48653.4	370.236	352.222	353.23	37.743	2	74.3	DDA for preferred ion	[M+H]+1	2.33171e+08
NCGC00180357-02_C15H20O2_2(4aH)-Naphthalenone, 5,6,7,8-tetrahydro-6-hydroxy-4a,5-dimethyl-3-(1-methylethenyl)-, (4aR,5R,6R)-	C15 H20 O2	-18.0103	-77581.9	232.146	214.136	215.143	41.561	1	74.3	DDA for preferred ion	[M+H]+1	2.26238e+07
(+/-)12(13)-DiHOME	C18 H34 O4	0.00034	1.07	314.246	314.246	313.239	51.095	1	74.2	DDA for preferred ion	[M-H]-1	1.18518e+07
(±)-Abscisic acid	C15 H20 O4	21.9804	83216.3	264.136	286.117	287.124	10.216	10	74.2	DDA for preferred ion	[M+H]+1	4.32203e+07
L-Pyroglutamic acid	C5 H7 N O3	0.00023	1.8	129.043	129.043	162.076	3.799	5	74.1	DDA for preferred ion	[M+H+MeOH]+1	6.1549e+07
(2R,3S,4S,5R,6R)-2-[[(2R,3R,4R,5S)-3,4-dihydroxy-5-(hydroxymethyl)oxolan-2-yl]oxymethyl]-6-[(2E)-3,7-dimethylocta-2,6-dienoxy]oxane-3,4,5-triol	C21 H36 O10	17.0265	37986.1	448.231	465.257	466.265	25.245	6	74.1	DDA for preferred ion	[M+H]+1	1.35982e+07
1-Methyl-3,6-(1H,2H)-pyridazinedione	C5 H6 N2 O2	7e-05	0.58	126.043	126.043	159.076	2.768	5	74.1	DDA for preferred ion	[M+H+MeOH]+1	3.90255e+08
Penicillic acid	C8 H10 O4	35.0372	206031	170.058	205.095	188.092	6.099	3	74	DDA for other ion	[M+H-H2O]+1	1.27103e+08
Diltiazem	C22 H26 N2 O4 S	0.00373	9	414.161	414.165	415.172	23.983	3	74	DDA for preferred ion	[M+H]+1	8.7081e+07
(8aR,12S,12aR)-12-Hydroxy-4-methyl-4,5,6,7,8,8a,12,12a-octahydro-2H-3-benzoxecine-2,9(1H)-dione	C14 H20 O4	1e-05	0.05	252.136	252.136	253.143	27.887	4	73.9	DDA for preferred ion	[M+H]+1	7.97625e+06
NCGC00347607-02!2-acetyl-4-[(3-butanoyl-2,4,6-trihydroxy-5-methylphenyl)methyl]-3,5-dihydroxy-6,6-dimethylcyclohexa-2,4-dien-1-one	C22 H26 O8	0.00035	0.85	418.163	418.163	441.153	41.714	4	73.9	DDA for preferred ion	[M+Na]+1	5.91101e+06
(±)-Abscisic acid	C15 H20 O4	21.9805	83216.4	264.136	286.117	287.124	14.979	10	73.9	DDA for preferred ion	[M+H]+1	9.22239e+07
Melezitose	C18 H32 O16	37.9596	75291.3	504.169	542.129	543.136	72.443	2	73.9	DDA for preferred ion	[M+H]+1	6.4862e+07
1,10a-dihydroxy-4,4,7,11b-tetramethyl-1,2,3,4a,5,6,6a,7,11,11a-decahydronaphtho[2,1-f][1]benzofuran-9-one	C20 H30 O4	-0.00031	-0.93	334.214	334.214	357.203	47.24	8	73.8	DDA for other ion	[M+Na]+1	1.20108e+07
Oxolinic acid	C13 H11 N O5	0.00011	0.41	261.064	261.064	262.071	6.949	2	73.8	DDA for preferred ion	[M+H]+1	2.52539e+07
Oxolinic acid	C13 H11 N O5	0.00121	4.62	261.064	261.065	262.072	6.282	2	73.8	DDA for preferred ion	[M+H]+1	6.29251e+06
NCGC00384621-01_C15H22O3_2(3H)-Naphthalenone, 4,4a,5,6,7,8-hexahydro-3,6-dihydroxy-4a,5-dimethyl-3-(1-methylethenyl)-, (3S,4aR,5R,6R)-	C15 H22 O3	-18.0104	-71996.6	250.157	232.146	233.154	37.583	16	73.7	DDA for preferred ion	[M+H]+1	4.66593e+07
Ascorbic acid	C6 H8 O6	-0.00064	-3.61	176.032	176.031	175.024	4.281	7	73.7	DDA for preferred ion	[M-H]-1	1.13934e+08
NCGC00384641-01_C22H34O6_(1aR,2S,2aS,5R,5aS,6S,7aS)-2-Acetoxy-5-hydroxy-5-isopropyl-2a,7a-dimethyldecahydroazuleno[5,6-b]oxiren-6-yl (2Z)-2-methyl-2-butenoate	C22 H34 O6	21.982	55758.5	394.236	416.218	417.225	47.03	9	73.7	DDA for preferred ion	[M+H]+1	9.90672e+06
Ethyl 4-methoxycinnamate 对甲氧基肉桂酸乙酯	C12 H14 O3	-32.0262	-155396	206.094	174.068	207.102	22.379	3	73.7	DDA for other ion	[M+H+MeOH]+1	5.38838e+07
Penicillic acid	C8 H10 O4	-14.9994	-88202	170.058	155.058	188.092	15.33	3	73.7	DDA for other ion	[M+H+MeOH]+1	2.79177e+07
Triethylenephosphoramide	C6 H12 N3 O P	21.9817	127009	173.072	195.054	196.061	16.462	7	73.7	DDA for preferred ion	[M+H]+1	1.19044e+07
NCGC00180357-02_C15H20O2_2(4aH)-Naphthalenone, 5,6,7,8-tetrahydro-6-hydroxy-4a,5-dimethyl-3-(1-methylethenyl)-, (4aR,5R,6R)-	C15 H20 O2	-18.0104	-77582	232.146	214.136	215.143	42.461	1	73.6	DDA for preferred ion	[M+H]+1	9.09962e+07
tert-Butyl N-[1-(aminocarbonyl)-3-methylbutyl]carbamate	C11 H22 N2 O3	8e-05	0.33	230.163	230.163	231.17	16.111	1	73.6	DDA for preferred ion	[M+H]+1	1.03893e+08
Curdione 莪术二酮	C15 H24 O2	9e-05	0.39	236.178	236.178	237.185	37.471	8	73.5	DDA for preferred ion	[M+H]+1	2.02109e+07
NCGC00170013-03_C15H22O5_1H-3,9a-Methanocyclopent[c]oxocin-4-carboxylic acid, 3,4,5,6,6a,9-hexahydro-4-hydroxy-7-(1-hydroxy-1-methylethyl)-	C15 H22 O5	0.00014	0.5	282.147	282.147	281.14	25.44	8	73.5	DDA for preferred ion	[M-H]-1	6.34844e+06
Histamine	C5 H9 N3	0.00043	3.83	111.08	111.08	112.087	6.272	2	73.5	DDA for preferred ion	[M+H]+1	2.05261e+08
Artemisinin 青蒿素	C15 H22 O5	-0.00025	-0.87	282.147	282.146	300.18	23.7	13	73.5	DDA for preferred ion	[M+NH4]+1	1.13576e+09
δ-Ribono-1,4-lactone	C5 H8 O5	-0.00107	-7.25	148.037	148.036	147.029	6.152	4	73.4	DDA for preferred ion	[M-H]-1	9.84366e+07
4-Nitrocatechol	C6 H5 N O4	-0.00092	-5.96	155.022	155.021	154.014	16.133	1	73.4	DDA for preferred ion	[M-H]-1	4.09705e+06
Diproqualone	C12 H14 N2 O3	0.00019	0.83	234.1	234.101	235.108	16.447	3	73.4	DDA for preferred ion	[M+H]+1	6.60177e+07
3-Hydroxy-3-(methoxycarbonyl)pentanedioic acid	C7 H10 O7	-0.00036	-1.73	206.043	206.042	205.035	12.492	1	73.4	DDA for preferred ion	[M-H]-1	9.38565e+06
D-Mannose 6-phosphate	C6 H13 O9 P	-8e-05	-0.3	260.03	260.03	261.037	3.092	17	73.3	DDA for preferred ion	[M+H]+1	2.87527e+08
Curdione 莪术二酮	C15 H24 O2	0.00015	0.62	236.178	236.178	259.167	50.924	7	73.3	DDA for preferred ion	[M+Na]+1	2.97616e+07
(9Z,12Z)-6,8-Dihydroxy-9,12-octadecadienoic acid	C18 H32 O4	0.00027	0.87	312.23	312.23	311.223	42.628	1	73.3	DDA for preferred ion	[M-H]-1	2.39664e+06
Artemisinin	C15 H22 O5	-18.0106	-63834.1	282.147	264.136	265.143	25.886	24	73.3	DDA for preferred ion	[M+H]+1	4.90301e+07
10-Nitrolinoleate	C18 H31 N O4	-18.0109	-55379.8	325.225	307.214	308.222	24.157	3	73.3	DDA for preferred ion	[M+H]+1	2.86827e+08
N-{3-[3-(Acetylamino)phenoxy]propyl}-5-(4-chlorophenyl)-2-(trifluoromethyl)-3-furamide	C23 H20 Cl F3 N2 O4	18.0131	37519	480.106	498.119	481.116	23.745	1	73.2	DDA for other ion	[M+H-H2O]+1	8.86416e+06
(5R,6S)-5-Hydroxy-4-methoxy-6-(2-phenylethyl)-5,6-dihydro-2H-pyran-2-one	C14 H16 O4	-32.0262	-129083	248.105	216.079	249.112	24.271	1	73.2	DDA for other ion	[M+H+MeOH]+1	9.62303e+06
3-(2-Hydroxyethyl)indole	C10 H11 N O	-41.0266	-254691	161.084	120.057	162.091	22.237	3	73.1	DDA for other ion	[M+ACN+H]+1	9.82979e+07
Lovastatin (Mevacor)	C24 H36 O5	21.9817	54375.6	404.256	426.238	427.245	72.704	5	73.1	DDA for preferred ion	[M+H]+1	9.34218e+07
NCGC00381144-01_C15H24O2_(4S,4aR)-4-(Hydroxymethyl)-3,4a,8,8-tetramethyl-4a,5,6,7,8,8a-hexahydro-1(4H)-naphthalenone	C15 H24 O2	0.00019	0.81	236.178	236.178	237.185	41.219	8	73.1	DDA for preferred ion	[M+H]+1	4.13751e+07
ARN1203	C23 H38 F N O2	-9.96448	-26271.5	379.289	369.324	392.313	71.407	1	73.1	DDA for other ion	[M+Na]+1	2.1222e+07
NCGC00180030-03!1-(2,4,5-trimethoxyphenyl)propane-1,2-diol	C12 H18 O5	-18.0105	-74388.2	242.115	224.105	225.112	35.021	3	73	DDA for preferred ion	[M+H]+1	3.26775e+08
NCGC00180030-03!1-(2,4,5-trimethoxyphenyl)propane-1,2-diol	C12 H18 O5	-18.0105	-74388.1	242.115	224.105	225.112	30.489	3	73	DDA for preferred ion	[M+H]+1	3.39982e+08
Veratric acid 藜芦酸	C9 H10 O4	0.00013	0.71	182.058	182.058	183.065	23.28	2	73	DDA for preferred ion	[M+H]+1	1.50424e+07
6-Ketoprostaglandin F1α	C20 H34 O6	-18.013	-48652.7	370.236	352.223	353.23	40.283	2	72.9	DDA for preferred ion	[M+H]+1	2.2906e+07
1,9b-Dihydroxy-6,6,9a-trimethyl-5,5a,6,7,8,9,9a,9b-octahydronaphtho[1,2-c]furan-3(1H)-one	C15 H22 O4	0.00015	0.57	266.152	266.152	267.159	42.806	10	72.9	DDA for preferred ion	[M+H]+1	3.19943e+07
(+/-)-C75	C14 H22 O4	-18.0104	-70864.9	254.152	236.141	237.149	44.664	2	72.9	DDA for preferred ion	[M+H]+1	5.23457e+06
N-Acetylhistamine	C7 H11 N3 O	6e-05	0.4	153.09	153.09	154.098	3.267	3	72.8	DDA for preferred ion	[M+H]+1	2.47763e+08
D-(-)-Ribose	C5 H10 O5	-0.00086	-5.73	150.053	150.052	149.045	3.468	9	72.8	DDA for preferred ion	[M-H]-1	2.40342e+07
3-Succinoylpyridine	C9 H9 N O3	9e-05	0.52	179.058	179.058	180.066	18.19	7	72.7	DDA for preferred ion	[M+H]+1	4.60335e+07
Diltiazem	C22 H26 N2 O4 S	0.00382	9.22	414.161	414.165	415.172	27.013	3	72.7	DDA for preferred ion	[M+H]+1	1.9858e+07
6-Ketoprostaglandin F1α	C20 H34 O6	-18.013	-48652.7	370.236	352.223	353.23	42.318	2	72.6	DDA for preferred ion	[M+H]+1	1.27459e+07
3-(3-Acetyl-2,6-dihydroxy-5-methylbenzyl)-4-hydroxy-5-methyl-2(5H)-furanone	C15 H16 O6	6e-05	0.19	292.095	292.095	293.102	33.64	10	72.6	DDA for preferred ion	[M+H]+1	4.31314e+07
3-Succinoylpyridine	C9 H9 N O3	0.00026	1.43	179.058	179.059	212.092	5.195	3	72.6	DDA for preferred ion	[M+H+MeOH]+1	3.06877e+08
Pyrrole-2-carboxylic acid	C5 H5 N O2	-0.00109	-9.84	111.032	111.031	110.024	12.971	2	72.5	DDA for preferred ion	[M-H]-1	9.51716e+06
NCGC00180744-03_C19H24O6_Naphtho[2,3-b]furan-9(4H)-one, 4,8-bis(acetyloxy)-4a,5,6,7,8,8a-hexahydro-3,4a,5-trimethyl-, (4S,4aR,5S,8S,8aS)-	C19 H24 O6	-18.011	-51732.4	348.157	330.146	331.154	25.389	1	72.5	DDA for preferred ion	[M+H]+1	7.91202e+08
NCGC00384641-01_C22H34O6_(1aR,2S,2aS,5R,5aS,6S,7aS)-2-Acetoxy-5-hydroxy-5-isopropyl-2a,7a-dimethyldecahydroazuleno[5,6-b]oxiren-6-yl (2Z)-2-methyl-2-butenoate	C22 H34 O6	21.9821	55758.7	394.236	416.218	417.225	41.586	8	72.5	DDA for preferred ion	[M+H]+1	1.13633e+07
5-Amino-3-(4-methoxyphenyl)-5-oxopentanoic acid	C12 H15 N O4	0.00019	0.8	237.1	237.1	238.108	9.95	4	72.5	DDA for preferred ion	[M+H]+1	7.43531e+07
Pyrogallol	C6 H6 O3	18.011	142908	126.032	144.043	127.039	2.147	12	72.5	DDA for other ion	[M+H-H2O]+1	8.69513e+07
Corchorifatty acid F	C18 H32 O5	0.00014	0.42	328.225	328.225	327.218	41.947	1	72.4	DDA for preferred ion	[M-H]-1	1.3319e+07
(2R,3S,4S,5R,6R)-5-[(2S,3R,4R)-3,4-dihydroxy-4-(hydroxymethyl)oxolan-2-yl]oxy-2-(hydroxymethyl)-6-[2-(4-hydroxyphenyl)ethoxy]oxane-3,4-diol	C19 H28 O11	17.0263	39397.9	432.163	449.19	450.197	18.992	5	72.4	DDA for preferred ion	[M+H]+1	2.51663e+08
19-Nortestosterone	C18 H26 O2	0.00013	0.46	274.193	274.193	275.201	35.519	5	72.4	DDA for preferred ion	[M+H]+1	1.17885e+07
NCGC00384783-01_C17H25NO3_Azepino[3,2,1-hi]furo[3,2-e]indole-2,10-dione, 8-ethyldodecahydro-11-methyl-, (7aR,8R,8aS,11S,11aS,11bR,11cR)-	C17 H25 N O3	8e-05	0.26	291.183	291.184	292.191	21.022	3	72.4	DDA for preferred ion	[M+H]+1	3.15861e+07
Tolycaine	C15 H22 N2 O3	-0.00012	-0.44	278.163	278.163	279.17	20.304	2	72.4	DDA for preferred ion	[M+H]+1	3.66388e+07
(1R,3R,4R,4aS,5'S,8aR)-5'-(furan-3-yl)-1-hydroxy-8,8a-bis(hydroxymethyl)-3-methylspiro[1,2,3,4a,5,6-hexahydronaphthalene-4,3'-oxolane]-2'-one	C20 H26 O6	21.9814	60693.2	362.173	384.154	385.162	26.196	9	72.3	DDA for preferred ion	[M+H]+1	5.33383e+07
(1R,3R,4R,4aS,5'S,8aR)-5'-(furan-3-yl)-1-hydroxy-8,8a-bis(hydroxymethyl)-3-methylspiro[1,2,3,4a,5,6-hexahydronaphthalene-4,3'-oxolane]-2'-one	C20 H26 O6	-170.094	-469649	362.173	192.079	193.086	25.865	8	72.3	DDA for other ion	[M+H]+1	4.50687e+07
6-Ketoprostaglandin F1α	C20 H34 O6	-18.0127	-48651.9	370.236	352.223	353.23	41.114	2	72.3	DDA for preferred ion	[M+H]+1	1.21928e+07
2,6-Dimethyl-5-(4-methylphenoxy)pyrimidin-4-ol	C13 H14 N2 O2	0.00017	0.75	230.106	230.106	248.14	17.452	1	72.3	DDA for preferred ion	[M+NH4]+1	6.689e+06
4-[2-(2,6-dimethoxy-4-prop-2-enylphenoxy)-1-hydroxypropyl]-2-methoxyphenol	C21 H26 O6	0.00011	0.29	374.173	374.173	375.18	39.035	5	72.2	DDA for preferred ion	[M+H]+1	3.21371e+07
(4S,5Z,6S)-4-(2-methoxy-2-oxoethyl)-5-[2-[(E)-3-phenylprop-2-enoyl]oxyethylidene]-6-[(2S,3R,4S,5S,6R)-3,4,5-trihydroxy-6-(hydroxymethyl)oxan-2-yl]oxy-4H-pyran-3-carboxylic acid	C14 H16 O3	0.00017	0.72	232.11	232.11	233.117	40.262	9	72.2	DDA for preferred ion	[M+H]+1	2.11653e+07
Dimethyl 4-methyl-5-phenyl-1H-pyrrole-2,3-dicarboxylate	C15 H15 N O4	21.9844	80499.4	273.1	295.084	296.092	21.762	2	72.1	DDA for preferred ion	[M+H]+1	6.62918e+07
NCGC00180744-03_C19H24O6_Naphtho[2,3-b]furan-9(4H)-one, 4,8-bis(acetyloxy)-4a,5,6,7,8,8a-hexahydro-3,4a,5-trimethyl-, (4S,4aR,5S,8S,8aS)-	C19 H24 O6	-18.0108	-51731.8	348.157	330.147	331.154	20.459	1	72.1	DDA for preferred ion	[M+H]+1	4.08497e+07
NCGC00380303-01!(E)-7-methylidene-10-oxo-4-propan-2-ylundec-5-enoic acid	C15 H24 O3	0.00012	0.48	252.173	252.173	235.169	28.87	8	72.1	DDA for preferred ion	[M+H-H2O]+1	3.14649e+07
Ethylparaben 尼泊金乙	C9 H10 O3	8e-05	0.49	166.063	166.063	167.07	19.622	8	72.1	DDA for preferred ion	[M+H]+1	3.51375e+07
NCGC00179861-02_C15H26O2_1,8-Azulenediol, 1,2,3,3a,4,7,8,8a-octahydro-3a,6-dimethyl-1-(1-methylethyl)-, (1R,3aR,8S,8aS)-	C15 H26 O2	-18.0105	-75612.9	238.193	220.183	221.19	31.234	3	72.1	DDA for preferred ion	[M+H]+1	4.92125e+07
Codeine	C18 H21 N O3	0.00019	0.62	299.152	299.152	300.16	20.034	6	72	DDA for preferred ion	[M+H]+1	1.61312e+07
NCGC00180744-03_C19H24O6_Naphtho[2,3-b]furan-9(4H)-one, 4,8-bis(acetyloxy)-4a,5,6,7,8,8a-hexahydro-3,4a,5-trimethyl-, (4S,4aR,5S,8S,8aS)-	C19 H24 O6	-18.011	-51732.4	348.157	330.146	331.154	22.948	1	72	DDA for preferred ion	[M+H]+1	9.28685e+07
Pyrrole-2-carboxylic acid	C5 H5 N O2	0.00029	2.58	111.032	111.032	112.04	5.407	2	71.9	DDA for preferred ion	[M+H]+1	6.31041e+07
NCGC00180744-03_C19H24O6_Naphtho[2,3-b]furan-9(4H)-one, 4,8-bis(acetyloxy)-4a,5,6,7,8,8a-hexahydro-3,4a,5-trimethyl-, (4S,4aR,5S,8S,8aS)-	C19 H24 O6	-18.0105	-51730.9	348.157	330.147	331.154	20.976	3	71.8	DDA for preferred ion	[M+H]+1	5.78336e+07
6-Azidohexanoic acid	C6 H11 N3 O2	-0.00087	-5.53	157.085	157.084	156.077	5.391	1	71.8	DDA for preferred ion	[M-H]-1	3.08252e+07
Zearalenone	C18 H22 O5	17.0262	53516.9	318.147	335.173	336.18	22.243	8	71.8	DDA for preferred ion	[M+H]+1	5.76496e+07
4-Oxoproline	C5 H7 N O3	-0.00118	-9.16	129.043	129.041	128.034	72.237	4	71.7	DDA for preferred ion	[M-H]-1	7.89997e+07
Nootkatone	C15 H22 O	7e-05	0.3	218.167	218.167	219.174	38.228	12	71.7	DDA for preferred ion	[M+H]+1	2.95454e+07
NCGC00384621-01_C15H22O3_2(3H)-Naphthalenone, 4,4a,5,6,7,8-hexahydro-3,6-dihydroxy-4a,5-dimethyl-3-(1-methylethenyl)-, (3S,4aR,5R,6R)-	C15 H22 O3	-18.0103	-71996.1	250.157	232.147	233.154	39.45	15	71.6	DDA for preferred ion	[M+H]+1	2.33462e+07
NCGC00380627-01_C22H26O7_6-Hydroxy-7-methyl-8-oxo-3-propyl-5,6,7,8-tetrahydro-1H-isochromen-7-yl 2-hydroxy-4-methoxy-6-methylbenzoate	C22 H26 O7	0	0.01	402.168	402.168	403.175	39.758	6	71.5	DDA for preferred ion	[M+H]+1	2.74015e+07
β-Asarone β-细辛醚	C12 H16 O3	-32.0259	-153889	208.11	176.084	177.091	36.318	4	71.4	DDA for other ion	[M+H]+1	7.88097e+06
2,4-Dihydroxybenzoic acid	C7 H6 O4	-0.00101	-6.58	154.027	154.026	307.044	19.893	17	71.4	DDA for preferred ion	[2M-H]-1	7.95968e+06
Methyl (2E)-3-[5-acetoxy-9-(3-furyl)-4-hydroxy-3,3,5a,9a-tetramethyl-7-oxododecahydro[2]benzofuro[5,4-f]oxireno[d]isochromen-11b(1H)-yl]acrylate	C29 H36 O10	-0.00228	-4.2	544.231	544.229	545.236	43.994	6	71.4	DDA for preferred ion	[M+H]+1	1.526e+08
2-Methyl-4,6-dinitrophenol	C7 H6 N2 O5	-0.00059	-2.97	198.028	198.027	197.02	39.526	2	71.4	DDA for preferred ion	[M-H]-1	1.97817e+07
NCGC00179861-02_C15H26O2_1,8-Azulenediol, 1,2,3,3a,4,7,8,8a-octahydro-3a,6-dimethyl-1-(1-methylethyl)-, (1R,3aR,8S,8aS)-	C15 H26 O2	-18.0104	-75612.6	238.193	220.183	203.18	41.697	3	71.4	DDA for preferred ion	[M+H-H2O]+1	5.4915e+07
NCGC00380475-01_C26H34O11_beta-D-Glucopyranoside, [(2R,3R)-2,3-dihydro-2-(4-hydroxy-3-methoxyphenyl)-5-(3-hydroxypropyl)-7-methoxy-3-benzofuranyl]methyl	C26 H34 O11	46.0054	88097.4	522.21	568.215	567.208	22.95	1	71.3	DDA for preferred ion	[M-H]-1	5.28034e+07
Cephalotaxine 三尖杉碱	C18 H21 N O4	-0.0038	-12.04	315.147	315.143	316.151	7.091	1	71.3	DDA for preferred ion	[M+H]+1	8.76214e+07
HET0016	C12 H18 N2 O	21.9805	106628	206.142	228.122	229.13	5.09	3	71.3	DDA for preferred ion	[M+H]+1	2.25497e+07
1-O-{[(3aS,6Z,10E,11aR)-10-Methyl-3-methylene-2-oxo-2,3,3a,4,5,8,9,11a-octahydrocyclodeca[b]furan-6-yl]carbonyl}-β-D-glucopyranose	C21 H28 O9	-10.0444	-23679.9	424.173	414.129	447.163	21.125	6	71.3	DDA for other ion	[M+H+MeOH]+1	7.80871e+06
Scoparone	C11 H10 O4	0.00047	2.3	206.058	206.058	207.066	25.829	7	71.2	DDA for preferred ion	[M+H]+1	4.26194e+06
Triptolide	C20 H24 O6	-0.0002	-0.55	360.157	360.157	361.164	29.322	7	71.2	DDA for preferred ion	[M+H]+1	3.80151e+07
3-Hydroxy-3-(methoxycarbonyl)pentanedioic acid	C7 H10 O7	-0.00046	-2.25	206.043	206.042	205.035	10.114	3	71.1	DDA for preferred ion	[M-H]-1	2.44827e+07
7-Methylguanosine	C11 H15 N5 O5	-0.00103	-3.48	297.107	297.106	298.113	8.246	8	71.1	DDA for preferred ion	[M+H]+1	2.73148e+07
7-Hydroxycoumarin 7-羟基香豆素	C9 H6 O3	0.00017	1.05	162.032	162.032	163.039	33.006	7	71	DDA for preferred ion	[M+H]+1	3.15737e+07
Isobutyl 4-hydroxybenzoate 尼泊金异丁酯	C11 H14 O3	-0.00062	-3.21	194.094	194.094	193.086	41.538	4	71	DDA for preferred ion	[M-H]-1	5.23667e+06
4-Formylaminoantipyrine	C12 H13 N3 O2	-3e-05	-0.12	231.101	231.101	232.108	25.521	3	70.9	DDA for preferred ion	[M+H]+1	1.40272e+07
7-Methyl-3-methylene-6-(3-oxobutyl)-3,3a,4,7,8,8a-hexahydro-2H-cyclohepta[b]furan-2-one	C15 H20 O3	-0.0001	-0.4	248.141	248.141	249.148	26.432	25	70.9	DDA for preferred ion	[M+H]+1	2.60184e+07
4-Methyl-5-thiazoleethanol	C6 H9 N O S	0.00021	1.49	143.04	143.041	144.048	13.269	2	70.9	DDA for preferred ion	[M+H]+1	7.67917e+07
Jasmonic acid	C12 H18 O3	-0.00054	-2.55	210.126	210.125	209.118	25.379	4	70.9	DDA for preferred ion	[M-H]-1	8.41379e+06
NCGC00386034-01_C21H26O5_4-[5-(3,4-Dimethoxyphenyl)-3,4-dimethyltetrahydro-2-furanyl]-2-methoxyphenol	C21 H26 O5	-0.0003	-0.85	358.178	358.178	359.185	31.186	5	70.9	DDA for preferred ion	[M+H]+1	1.45276e+07
Alanyltyrosine	C12 H16 N2 O4	0.00023	0.92	252.111	252.111	253.119	12.075	4	70.9	DDA for preferred ion	[M+H]+1	1.83979e+07
2-(3,5-Dimethyl-1H-pyrazol-1-yl)-4-(2-furyl)-6-(methylthio)pyrimidine-5-carbonitrile	C15 H13 N5 O S	0.00267	8.57	311.084	311.087	312.094	6.844	1	70.9	DDA for preferred ion	[M+H]+1	949732
Cryptotanshinone	C19 H20 O3	21.9818	74227.4	296.141	318.123	319.13	44.204	4	70.8	DDA for preferred ion	[M+H]+1	9.60794e+06
Bavachinin	C21 H22 O4	-0.00244	-7.21	338.152	338.149	339.157	28.92	15	70.8	DDA for preferred ion	[M+H]+1	1.4261e+07
(15Z)-9,12,13-Trihydroxy-15-octadecenoic acid	C18 H34 O5	0.00026	0.8	330.241	330.241	329.234	41.108	1	70.8	DDA for preferred ion	[M-H]-1	6.61509e+06
3,5-Dimethoxy-4-hydroxybenzaldehyde 丁香醛	C9 H10 O4	0.00017	0.92	182.058	182.058	183.065	20.868	2	70.8	DDA for preferred ion	[M+H]+1	5.42557e+06
Nicotinic acid 烟酸	C6 H5 N O2	0.00017	1.38	123.032	123.032	124.04	2.926	1	70.8	DDA for preferred ion	[M+H]+1	2.08302e+07
(9Z,12Z)-6,8-Dihydroxy-9,12-octadecadienoic acid	C18 H32 O4	0.00036	1.16	312.23	312.23	311.223	52.923	1	70.7	DDA for preferred ion	[M-H]-1	1.15496e+07
PSEUDO-ANISATIN	C15 H22 O6	5e-05	0.18	298.142	298.142	297.134	25.082	1	70.7	DDA for preferred ion	[M-H]-1	2.22054e+07
(15Z)-9,12,13-Trihydroxy-15-octadecenoic acid	C18 H34 O5	0.00027	0.82	330.241	330.241	329.234	40.291	1	70.7	DDA for preferred ion	[M-H]-1	1.77982e+07
Ornithine	C5 H12 N2 O2	-0.00115	-8.7	132.09	132.089	131.081	2.495	5	70.7	DDA for preferred ion	[M-H]-1	5.23765e+07
Diltiazem	C22 H26 N2 O4 S	0.00403	9.74	414.161	414.165	415.173	27.824	3	70.7	DDA for preferred ion	[M+H]+1	6.67774e+06
Norfenefrine	C8 H11 N O2	0.00022	1.41	153.079	153.079	154.086	7.519	6	70.6	DDA for preferred ion	[M+H]+1	1.0967e+08
Citropten 白柠檬素	C11 H10 O4	18.0108	87406.4	206.058	224.069	207.065	26.047	6	70.5	DDA for other ion	[M+H-H2O]+1	3.8725e+06
Corchorifatty acid F	C18 H32 O5	6e-05	0.19	328.225	328.225	327.218	40.59	1	70.5	DDA for preferred ion	[M-H]-1	2.52191e+07
NCGC00180744-03_C19H24O6_Naphtho[2,3-b]furan-9(4H)-one, 4,8-bis(acetyloxy)-4a,5,6,7,8,8a-hexahydro-3,4a,5-trimethyl-, (4S,4aR,5S,8S,8aS)-	C19 H24 O6	-18.011	-51732.2	348.157	330.146	331.154	21.865	1	70.5	DDA for preferred ion	[M+H]+1	9.47392e+07
Aspartic acid	C4 H7 N O4	0.00011	0.81	133.038	133.038	134.045	2.717	5	70.5	DDA for preferred ion	[M+H]+1	2.0723e+09
NCGC00385132-01_C23H28O7_1-Phenanthrenecarboxylic acid, 10-(acetyloxy)-1,2,4a,9,10,10a-hexahydro-5,9-dihydroxy-1,4a-dimethyl-7-(1-methylethyl)-2-oxo-, methyl ester, (1R,4aS,9S,10S)-	C23 H28 O7	21.9822	52818.5	416.183	438.166	439.173	40.496	4	70.4	DDA for preferred ion	[M+H]+1	3.27125e+07
CAY10683	C15 H22 N2 O3	-147.069	-528714	278.163	131.094	132.102	8.628	2	70.4	DDA for other ion	[M+H]+1	3.21678e+07
(±)-Abscisic acid	C15 H20 O4	-0.00015	-0.57	264.136	264.136	265.143	22.19	11	70.4	DDA for preferred ion	[M+H]+1	2.24321e+07
NCGC00180744-03_C19H24O6_Naphtho[2,3-b]furan-9(4H)-one, 4,8-bis(acetyloxy)-4a,5,6,7,8,8a-hexahydro-3,4a,5-trimethyl-, (4S,4aR,5S,8S,8aS)-	C19 H24 O6	-18.0109	-51732	348.157	330.146	331.154	19.179	1	70.4	DDA for preferred ion	[M+H]+1	1.3379e+07
Triptolide	C20 H24 O6	-0.00017	-0.46	360.157	360.157	361.164	32.673	7	70.4	DDA for preferred ion	[M+H]+1	1.2255e+07
(9aR,9bS)-9a-Hydroxy-6,9-dimethyl-3-methylene-3,3a,4,5,9a,9b-hexahydroazuleno[4,5-b]furan-2,7-dione	C15 H16 O4	-0.00224	-8.62	260.105	260.103	261.11	37.426	7	70.4	DDA for preferred ion	[M+H]+1	1.2544e+07
Scopoletin 东莨菪内酯	C10 H8 O4	0.00022	1.15	192.042	192.042	193.05	21.886	11	70.3	DDA for preferred ion	[M+H]+1	3.71828e+06
Ziprasidone	C21 H21 Cl N4 O S	-21.9807	-53336.6	412.112	390.132	413.121	36.309	5	70.3	DDA for other ion	[M+Na]+1	1.60146e+07
Diffractic acid 地弗地衣酸	C20 H22 O7	-0.00024	-0.65	374.137	374.136	375.144	22.627	2	70.3	DDA for preferred ion	[M+H]+1	6.86801e+06
NCGC00386034-01_C21H26O5_4-[5-(3,4-Dimethoxyphenyl)-3,4-dimethyltetrahydro-2-furanyl]-2-methoxyphenol	C21 H26 O5	-6e-05	-0.17	358.178	358.178	359.185	34.841	4	70.3	DDA for preferred ion	[M+H]+1	4.48022e+07
2'-Deoxyadenosine	C10 H13 N5 O3	21.983	87546.1	251.102	273.085	291.119	2.903	2	70.2	DDA for preferred ion	[M+NH4]+1	7.7609e+08
NCGC00180744-03_C19H24O6_Naphtho[2,3-b]furan-9(4H)-one, 4,8-bis(acetyloxy)-4a,5,6,7,8,8a-hexahydro-3,4a,5-trimethyl-, (4S,4aR,5S,8S,8aS)-	C19 H24 O6	-18.0108	-51731.8	348.157	330.146	331.154	22.624	2	70.2	DDA for preferred ion	[M+H]+1	2.08924e+08
Paeonol 丹皮酚	C9 H10 O3	0.0001	0.62	166.063	166.063	167.07	41.977	8	70.2	DDA for preferred ion	[M+H]+1	4.29407e+07
Palmitoyl ethanolamide	C18 H37 N O2	-17.0267	-56891.9	299.282	282.256	300.29	72.751	1	70.1	DDA for other ion	[M+NH4]+1	7.02792e+07
Paeonol 丹皮酚	C9 H10 O3	4e-05	0.25	166.063	166.063	167.07	38.893	8	70.1	DDA for preferred ion	[M+H]+1	3.11425e+08
5-Sulfosalicylic acid	C7 H6 O6 S	-46.0059	-211047	217.989	171.983	216.981	19.956	1	70.1	DDA for other ion	[M+FA-H]-1	4.33546e+08
3-[4-methyl-1-(2-methylpropanoyl)-3-oxocyclohexyl]butanoic acid	C15 H24 O4	21.9821	81971.6	268.167	290.15	291.157	39.859	1	70.1	DDA for preferred ion	[M+H]+1	1.10555e+07
16-Heptadecyne-1,2,4-triol	C17 H32 O3	0.00022	0.77	284.235	284.235	283.228	72.907	2	70.1	DDA for preferred ion	[M-H]-1	1.68718e+06
NCGC00381230-01_C34H42O11_7,11-Methano-2H-cycloocta[3,4]benzo[1,2-c]pyran-8-acetic acid, alpha-(acetyloxy)-4-(3-furanyl)-1,4,4a,5,6,6a,7,8,9,10,11,12-dodecahydro-11-hydroxy-4a,7,9,9-tetramethyl-10-[[(2E)-2-methyl-1-oxo-2-buten-1-yl]oxy]-2,13-dioxo-, methyl ester	C34 H42 O11	21.9819	35099.5	626.273	648.255	649.262	47.201	1	70.1	DDA for preferred ion	[M+H]+1	6.59795e+06
NCGC00385845-01_C15H24O2_	C15 H24 O2	8e-05	0.32	236.178	236.178	237.185	44.601	8	70	DDA for preferred ion	[M+H]+1	4.34585e+07
Apocynin	C9 H10 O3	4e-05	0.25	166.063	166.063	167.07	24.094	8	70	DDA for preferred ion	[M+H]+1	3.4623e+07
3,4-Dihydroxyphenylpropionic acid	C9 H10 O4	-0.00075	-4.13	182.058	182.057	181.05	20.595	12	70	DDA for preferred ion	[M-H]-1	2.7903e+07
Fraxinellone 梣酮	C14 H16 O3	-32.0261	-137978	232.11	200.084	233.117	41.793	7	70	DDA for other ion	[M+H+MeOH]+1	5.78364e+06
NCGC00385811-01!6-[3-[(3,4-dimethoxyphenyl)methyl]-4-methoxy-2-(methoxymethyl)butyl]-4-methoxy-1,3-benzodioxole	C24 H32 O7	17.0262	39392.9	432.215	449.241	450.248	24.859	3	69.9	DDA for preferred ion	[M+H]+1	2.88142e+07
DAUDA	C23 H34 N2 O4 S	6.00723	13834.4	434.224	440.231	441.238	57.356	1	69.9	DDA for preferred ion	[M+H]+1	1.29812e+07
Eltrombopag (SB-497115-GR)	C25 H22 N4 O4	-0.00369	-8.34	442.164	442.16	443.168	40.834	3	69.9	DDA for preferred ion	[M+H]+1	2.73942e+07
ISOCITRIC ACID	C6 H8 O7	-0.00068	-3.53	192.027	192.026	191.019	3.163	7	69.8	DDA for preferred ion	[M-H]-1	2.03701e+08
NCGC00386020-01_C18H28O3_8-{(1S,5R)-4-Oxo-5-[(2Z)-2-penten-1-yl]-2-cyclopenten-1-yl}octanoic acid	C18 H28 O3	18.0105	61636.9	292.204	310.214	293.211	35.515	5	69.7	DDA for other ion	[M+H-H2O]+1	2.19283e+07
9S,13R-12-Oxophytodienoic acid	C18 H28 O3	-0.00026	-0.89	292.204	292.204	293.211	24.733	5	69.7	DDA for preferred ion	[M+H]+1	3.50394e+07
Artemisinin 青蒿素	C15 H22 O5	2e-05	0.08	282.147	282.147	283.154	23.119	12	69.7	DDA for preferred ion	[M+H]+1	2.22907e+07
D-GULONIC ACID GAMA-LACTONE	C6 H12 O7	-18.0113	-91867.2	196.058	178.047	177.04	6.909	4	69.7	DDA for preferred ion	[M-H]-1	6.84716e+07
NCGC00381067-01!methyl 3,5-dimethoxy-2-[5-methoxy-6-(2-methoxypropyl)-4-oxopyran-3-carbonyl]benzoate	C21 H24 O9	-0.00014	-0.33	420.142	420.142	443.131	25.422	4	69.7	DDA for other ion	[M+Na]+1	4.0095e+07
Corchorifatty acid F	C18 H32 O5	7e-05	0.23	328.225	328.225	327.218	40.87	1	69.7	DDA for preferred ion	[M-H]-1	2.21791e+07
Mesaconic acid	C5 H6 O4	-0.00106	-8.14	130.027	130.026	129.018	5.252	9	69.7	DDA for preferred ion	[M-H]-1	4.78985e+07
(4E)-8-hydroxy-4-(1-hydroxypropan-2-ylidene)-10-oxatricyclo[7.2.1.0¹,⁵]dodecane-8-carboxylic acid	C15 H22 O5	2e-05	0.05	282.147	282.147	281.139	31.215	8	69.7	DDA for preferred ion	[M-H]-1	1.3652e+07
1-(4-Chlorobenzyl)-4,6-dimethyl-2-oxo-1,2-dihydropyridine-3-carbonitrile	C15 H13 Cl N2 O	0.00036	1.34	272.072	272.072	271.065	26.704	1	69.6	DDA for preferred ion	[M-H]-1	2.71075e+07
NCGC00385106-01_C18H26O10_beta-D-Glucopyranoside, phenylmethyl 6-O-[(2R,3R,4R)-tetrahydro-3,4-dihydroxy-4-(hydroxymethyl)-2-furanyl]-	C18 H26 O10	17.0265	42338.3	402.153	419.179	420.186	20.043	1	69.6	DDA for preferred ion	[M+H]+1	2.10239e+08
NCGC00180373-02!(6aR,11aR)-9-methoxy-6a,11a-dihydro-6H-[1]benzofuro[3,2-c]chromen-3-ol	C16 H14 O4	0.00035	1.28	270.089	270.09	271.097	20.697	7	69.6	DDA for preferred ion	[M+H]+1	5.85671e+06
Methyl (2E)-3-[5-acetoxy-9-(3-furyl)-4-hydroxy-3,3,5a,9a-tetramethyl-7-oxododecahydro[2]benzofuro[5,4-f]oxireno[d]isochromen-11b(1H)-yl]acrylate	C29 H36 O10	-0.00216	-3.97	544.231	544.229	545.236	44.854	6	69.5	DDA for preferred ion	[M+H]+1	6.22838e+07
Fraxinellone 梣酮	C14 H16 O3	0.00016	0.7	232.11	232.11	233.117	29.645	6	69.5	DDA for preferred ion	[M+H]+1	8.12323e+06
NCGC00179861-02_C15H26O2_1,8-Azulenediol, 1,2,3,3a,4,7,8,8a-octahydro-3a,6-dimethyl-1-(1-methylethyl)-, (1R,3aR,8S,8aS)-	C15 H26 O2	-18.0104	-75612.4	238.193	220.183	203.18	39.763	3	69.5	DDA for preferred ion	[M+H-H2O]+1	5.10602e+07
4-Methylumbelliferone	C10 H8 O3	0.0001	0.55	176.047	176.047	177.055	26.063	6	69.5	DDA for preferred ion	[M+H]+1	1.05166e+07
NCGC00380339-01_C15H19NO4_2-Pentenamide, 2-methyl-5-[(1R,3S,6R,9S)-6-methyl-8-oxo-7-oxatricyclo[4.3.0.0~3,9~]non-9-yl]-4-oxo-, (2E)-	C15 H19 N O4	-136.089	-491062	277.131	141.043	300.119	10.93	1	69.5	DDA for other ion	[2M+NH4]+1	1.71861e+08
4-Hydroxy-2',6-dimethoxy-6'-methyl-3H,4'H-spiro[1-benzofuran-2,1'-cyclohex[2]ene]-3,4'-dione	C16 H16 O6	17.0261	55989.3	304.095	321.121	322.128	21.988	8	69.5	DDA for other ion	[M+H]+1	8.79437e+06
Cycloolivil	C20 H24 O7	0	0	376.152	376.152	375.145	26.619	2	69.5	DDA for preferred ion	[M-H]-1	3.02121e+06
3,5-Dimethoxy-4-hydroxybenzaldehyde 丁香醛	C9 H10 O4	8e-05	0.42	182.058	182.058	183.065	30.058	2	69.5	DDA for preferred ion	[M+H]+1	1.52607e+07
Anhydroecgonine	C9 H13 N O2	-32.026	-191664	167.095	135.069	136.076	4.899	7	69.4	DDA for other ion	[M+H]+1	3.40631e+07
Triptolide	C20 H24 O6	-32.0265	-88923.7	360.157	328.131	361.164	23.231	8	69.4	DDA for other ion	[M+H+MeOH]+1	2.30452e+07
Difenacoum	C31 H24 O3	0.00341	7.67	444.173	444.176	445.183	27.468	2	69.4	DDA for preferred ion	[M+H]+1	8.09894e+07
L-Phenylalanine	C9 H11 N O2	5e-05	0.28	165.079	165.079	166.086	20.506	6	69.4	DDA for preferred ion	[M+H]+1	2.34544e+08
NCGC00180030-03!1-(2,4,5-trimethoxyphenyl)propane-1,2-diol	C12 H18 O5	-18.0105	-74388.1	242.115	224.105	225.112	32.009	3	69.4	DDA for preferred ion	[M+H]+1	3.24497e+08
5-Methoxyindoleacetic acid	C11 H11 N O3	0.00025	1.22	205.074	205.074	206.081	17.211	8	69.4	DDA for preferred ion	[M+H]+1	3.59656e+07
NCGC00169556-02!3-(3,4,5-trimethoxyphenyl)propanoic acid	C12 H16 O5	-6e-05	-0.23	240.1	240.1	241.107	27.973	2	69.3	DDA for preferred ion	[M+H]+1	1.78083e+07
NCGC00386034-01_C21H26O5_4-[5-(3,4-Dimethoxyphenyl)-3,4-dimethyltetrahydro-2-furanyl]-2-methoxyphenol	C21 H26 O5	-0.00023	-0.65	358.178	358.178	359.185	41.975	4	69.3	DDA for preferred ion	[M+H]+1	5.64778e+07
Corchorifatty acid F	C18 H32 O5	0.0002	0.61	328.225	328.225	327.218	41.153	1	69.3	DDA for preferred ion	[M-H]-1	1.68069e+07
Dihexyl phthalate	C20 H30 O4	-0.00256	-7.66	334.214	334.212	335.219	51.054	8	69.3	DDA for preferred ion	[M+H]+1	6.46228e+06
Tyrosylalanine	C12 H16 N2 O4	0.00029	1.16	252.111	252.111	253.119	16.445	5	69.3	DDA for preferred ion	[M+H]+1	8.58094e+06
Guvacoline	C7 H11 N O2	0.00029	2.09	141.079	141.079	142.087	15.861	5	69.3	DDA for preferred ion	[M+H]+1	9.90111e+07
4-(2,7-Dihydroxy-6-methyl-2-heptanyl)-3-hydroxybenzoic acid	C15 H22 O5	8e-05	0.28	282.147	282.147	281.14	27.023	8	69.3	DDA for preferred ion	[M-H]-1	6.47236e+06
2-Amino-1,3-octadecanediol	C18 H39 N O2	6e-05	0.21	301.298	301.298	302.305	42.112	3	69.2	DDA for preferred ion	[M+H]+1	6.21969e+07
Ethyl 4-(2-methoxyphenyl)piperazine-1-carboxylate	C14 H20 N2 O3	2e-05	0.09	264.147	264.147	265.155	17.811	2	69.2	DDA for preferred ion	[M+H]+1	3.6458e+07
16-Hydroxyhexadecanoic acid	C16 H32 O3	0.00016	0.58	272.235	272.235	271.228	72.738	2	69.2	DDA for preferred ion	[M-H]-1	1.9548e+08
Corchorifatty acid F	C18 H32 O5	0.00015	0.45	328.225	328.225	327.218	40.358	1	69.2	DDA for preferred ion	[M-H]-1	2.78482e+07
Eltrombopag (SB-497115-GR)	C25 H22 N4 O4	-0.00378	-8.55	442.164	442.16	443.168	26.981	3	69.1	DDA for preferred ion	[M+H]+1	2.1193e+07
Muramic acid	C9 H17 N O7	-0.00013	-0.5	251.101	251.1	252.108	2.779	2	69.1	DDA for preferred ion	[M+H]+1	8.37527e+09
α-Pyrrolidinopropiophenone	C13 H17 N O	0.00012	0.6	203.131	203.131	204.138	64.519	9	69	DDA for preferred ion	[M+H]+1	2.45947e+07
Levosimendan	C14 H12 N6 O	0.00264	9.42	280.107	280.11	313.143	22.38	1	69	DDA for preferred ion	[M+H+MeOH]+1	9.71363e+06
5-fluoro AB-PINACA N-(4-hydroxypentyl) metabolite	C18 H25 F N4 O3	21.9818	60357.8	364.191	386.173	387.18	46.761	4	69	DDA for preferred ion	[M+H]+1	4.4161e+07
Citropten 白柠檬素	C11 H10 O4	18.0106	87405.6	206.058	224.069	207.065	24.965	8	69	DDA for other ion	[M+H-H2O]+1	2.46119e+07
NCGC00386034-01_C21H26O5_4-[5-(3,4-Dimethoxyphenyl)-3,4-dimethyltetrahydro-2-furanyl]-2-methoxyphenol	C21 H26 O5	-8e-05	-0.22	358.178	358.178	359.185	41.636	4	69	DDA for preferred ion	[M+H]+1	4.177e+07
ADENINE	C5 H5 N5	-0.00108	-7.97	135.054	135.053	134.046	3.223	5	69	DDA for preferred ion	[M-H]-1	3.05932e+07
NCGC00180744-03_C19H24O6_Naphtho[2,3-b]furan-9(4H)-one, 4,8-bis(acetyloxy)-4a,5,6,7,8,8a-hexahydro-3,4a,5-trimethyl-, (4S,4aR,5S,8S,8aS)-	C19 H24 O6	-18.0109	-51732.1	348.157	330.146	331.154	22.379	1	68.9	DDA for preferred ion	[M+H]+1	1.86304e+08
NCGC00381144-01_C15H24O2_(4S,4aR)-4-(Hydroxymethyl)-3,4a,8,8-tetramethyl-4a,5,6,7,8,8a-hexahydro-1(4H)-naphthalenone	C15 H24 O2	9e-05	0.39	236.178	236.178	237.185	46.45	8	68.9	DDA for preferred ion	[M+H]+1	2.03896e+07
NCGC00180030-03!1-(2,4,5-trimethoxyphenyl)propane-1,2-diol	C12 H18 O5	-18.0106	-74388.6	242.115	224.105	225.112	34.37	3	68.9	DDA for preferred ion	[M+H]+1	1.97722e+08
Dihydrokawain	C14 H16 O3	-32.0261	-137978	232.11	200.084	233.117	40.589	4	68.9	DDA for other ion	[M+H+MeOH]+1	3.91473e+06
10-Hydroxyligustroside	C25 H32 O13	4e-05	0.07	540.184	540.184	539.177	25.158	3	68.8	DDA for preferred ion	[M-H]-1	3.85019e+06
Paracetamol	C8 H9 N O2	-0.00082	-5.4	151.063	151.063	150.055	19.021	4	68.8	DDA for preferred ion	[M-H]-1	4.3473e+06
Gitoxigenin Diacetate	C27 H38 O7	0.0003	0.62	474.262	474.262	497.251	42.847	1	68.8	DDA for other ion	[M+Na]+1	3.3878e+07
7-(3,4-dihydroxyphenyl)-1-(4-hydroxyphenyl)-5-[(2S,3R,4S,5R)-3,4,5-trihydroxyoxan-2-yl]oxyheptan-3-one	C24 H30 O9	21.9821	47560.8	462.189	484.171	485.178	44.564	2	68.8	DDA for preferred ion	[M+H]+1	9.41629e+06
CAY10683	C15 H22 N2 O3	21.9805	79020.1	278.163	300.144	301.151	3.963	2	68.8	DDA for preferred ion	[M+H]+1	1.35241e+08
BMK methyl glycidate	C11 H12 O3	0.00014	0.73	192.079	192.079	193.086	38.697	4	68.7	DDA for preferred ion	[M+H]+1	1.21967e+08
2-{2-[5-(Ethoxycarbonyl)-2-morpholinoanilino]-2-oxoethoxy}acetic acid	C17 H22 N2 O7	0.00148	4.05	366.143	366.144	367.151	45.967	2	68.7	DDA for preferred ion	[M+H]+1	4.25507e+06
3,5-Dimethoxy-4-hydroxybenzaldehyde 丁香醛	C9 H10 O4	0.00014	0.76	182.058	182.058	183.065	19.012	2	68.7	DDA for preferred ion	[M+H]+1	1.2467e+07
NCGC00380475-01_C26H34O11_beta-D-Glucopyranoside, [(2R,3R)-2,3-dihydro-2-(4-hydroxy-3-methoxyphenyl)-5-(3-hydroxypropyl)-7-methoxy-3-benzofuranyl]methyl	C26 H34 O11	46.0056	88097.9	522.21	568.216	567.208	23.495	1	68.6	DDA for preferred ion	[M-H]-1	4.39912e+06
Eltrombopag (SB-497115-GR)	C25 H22 N4 O4	-0.00372	-8.41	442.164	442.16	443.168	30.591	3	68.6	DDA for preferred ion	[M+H]+1	2.36234e+07
3-HYDROXYANTHRANILATE	C7 H7 N O3	-0.00103	-6.73	153.043	153.042	152.034	8.25	6	68.6	DDA for preferred ion	[M-H]-1	1.04677e+07
Nipecotic acid	C6 H11 N O2	0.00058	4.51	129.079	129.08	130.087	3.778	8	68.6	DDA for preferred ion	[M+H]+1	1.08576e+09
PEG n10	C20 H42 O11	17.0264	37153.4	458.273	475.299	476.306	20.497	1	68.5	DDA for preferred ion	[M+H]+1	1.55567e+08
6-Azidohexanoic acid	C6 H11 N3 O2	-0.00093	-5.92	157.085	157.084	156.077	5.064	1	68.5	DDA for preferred ion	[M-H]-1	1.01902e+07
Gitoxigenin Diacetate	C27 H38 O7	-1e-05	-0.02	474.262	474.262	497.251	42.184	1	68.5	DDA for other ion	[M+Na]+1	3.69139e+07
6-Hydroxy-7-methyl-8-oxo-3-propyl-5,6,7,8-tetrahydro-1H-isochromen-7-yl 2-hydroxy-4-methoxy-6-methylbenzoate	C22 H26 O7	-0.00015	-0.36	402.168	402.168	403.175	34.309	7	68.5	DDA for preferred ion	[M+H]+1	5.15894e+08
Eltrombopag (SB-497115-GR)	C25 H22 N4 O4	-0.00347	-7.86	442.164	442.161	443.168	39.955	3	68.4	DDA for preferred ion	[M+H]+1	4.4782e+07
Coenzyme Q1	C14 H18 O4	0.00011	0.45	250.121	250.121	251.128	42.08	2	68.4	DDA for preferred ion	[M+H]+1	4.43746e+06
NCGC00169681-03_C22H26O10_[(1S)-1-(beta-D-Glucopyranosyloxy)-5-hydroxy-1,4a,5,7a-tetrahydrocyclopenta[c]pyran-7-yl]methyl benzoate	C22 H26 O10	21.982	48832.4	450.153	472.135	473.142	25.185	4	68.4	DDA for preferred ion	[M+H]+1	2.80213e+07
NCGC00380339-01_C15H19NO4_2-Pentenamide, 2-methyl-5-[(1R,3S,6R,9S)-6-methyl-8-oxo-7-oxatricyclo[4.3.0.0~3,9~]non-9-yl]-4-oxo-, (2E)-	C15 H19 N O4	21.9844	79328.4	277.131	299.116	300.123	26.605	2	68.4	DDA for preferred ion	[M+H]+1	2.81524e+07
3-Methylene-4-[(2E)-3-methyl-4-(4-methyl-5-oxotetrahydro-2-furanyl)-2-buten-1-yl]dihydro-2(3H)-furanone	C15 H20 O4	2e-05	0.06	264.136	264.136	282.17	26.531	16	68.4	DDA for preferred ion	[M+NH4]+1	1.62287e+08
Guanine	C5 H5 N5 O	0.00021	1.41	151.049	151.05	152.057	12.71	4	68.4	DDA for preferred ion	[M+H]+1	4.07473e+07
Alpha-pyrrolidinovalerophenone	C15 H21 N O	1e-05	0.05	231.162	231.162	232.17	20.057	9	68.4	DDA for preferred ion	[M+H]+1	6.20472e+07
NCGC00170013-03_C15H22O5_1H-3,9a-Methanocyclopent[c]oxocin-4-carboxylic acid, 3,4,5,6,6a,9-hexahydro-4-hydroxy-7-(1-hydroxy-1-methylethyl)-	C15 H22 O5	0	0	282.147	282.147	283.154	23.332	8	68.4	DDA for preferred ion	[M+H]+1	1.8236e+07
methyl 2-ethyl-4-[(3R,4R,5S)-5-hydroxy-4,5-dimethyl-2-oxooxolan-3-yl]-2-methyl-3-oxobutanoate	C14 H22 O6	21.9818	76821.5	286.142	308.123	309.131	21.296	2	68.4	DDA for preferred ion	[M+H]+1	1.46382e+07
CAY10683	C15 H22 N2 O3	21.9804	79019.8	278.163	300.143	301.151	2.717	2	68.4	DDA for preferred ion	[M+H]+1	1.76847e+08
N-Methylanthranilic Acid	C8 H9 N O2	0	-0.02	151.063	151.063	152.071	22.421	7	68.3	DDA for preferred ion	[M+H]+1	1.05163e+08
Senkyunolide H	C12 H16 O4	-0.00012	-0.53	224.105	224.105	225.112	38.118	6	68.3	DDA for preferred ion	[M+H]+1	1.56018e+09
D-GULONIC ACID GAMA-LACTONE	C6 H12 O7	-78.0326	-398007	196.058	118.026	177.04	3.157	3	68.3	DDA for other ion	[M-H+HAc]-1	1.17686e+08
Itaconic acid	C5 H6 O4	-0.00108	-8.32	130.027	130.026	129.018	4.922	9	68.3	DDA for preferred ion	[M-H]-1	2.93006e+07
Sorbicillin	C14 H16 O3	0.0001	0.44	232.11	232.11	233.117	31.804	5	68.3	DDA for preferred ion	[M+H]+1	8.42987e+06
Chrysanthemic Acid	C10 H16 O2	-0.00088	-5.24	168.115	168.114	167.107	37.673	1	68.2	DDA for preferred ion	[M-H]-1	3.44794e+07
NCGC00384930-01!4-(4-hydroxy-2-methoxy-3,5,6-trimethylbenzoyl)oxy-2-methoxy-3,5,6-trimethylbenzoic acid	C22 H26 O7	-0.00013	-0.33	402.168	402.168	403.175	48.041	3	68.2	DDA for preferred ion	[M+H]+1	1.00012e+07
NCGC00386021-01!8,8-dimethyl-3-(2,4,5-trimethoxyphenyl)pyrano[2,3-f]chromen-4-one	C23 H22 O6	-21.9843	-55777.6	394.142	372.157	395.147	44.287	11	68.1	DDA for other ion	[M+Na]+1	1.62883e+07
DAUDA	C23 H34 N2 O4 S	6.00647	13832.6	434.224	440.23	441.238	56.719	1	68.1	DDA for preferred ion	[M+H]+1	4.50498e+06
Stachydrine 水苏碱	C7 H13 N O2	143.095	1e+06	143.095	286.19	144.102	4.253	4	68.1	DDA for other ion	[M+2H]+2	1.37289e+08
Viloxazine	C13 H19 N O3	-9e-05	-0.39	237.136	237.136	238.144	18.542	1	68.1	DDA for preferred ion	[M+H]+1	5.06732e+08
Sudan IV	C24 H20 N4 O	-0.00375	-9.87	380.164	380.16	381.167	47.811	6	68.1	DDA for preferred ion	[M+H]+1	1.65063e+07
Spiroxamine	C18 H35 N O2	0.00011	0.38	297.267	297.267	298.274	71.666	4	68	DDA for preferred ion	[M+H]+1	1.74637e+07
Neopterin	C9 H11 N5 O4	7e-05	0.3	253.081	253.081	254.088	8.731	2	68	DDA for preferred ion	[M+H]+1	1.71515e+07
Dihydroartemisinin 双氢青蒿素	C15 H24 O5	0.00012	0.41	284.162	284.162	283.155	22.719	1	67.9	DDA for preferred ion	[M-H]-1	1.19991e+07
NCGC00169889-02_C15H24O3_2-[(2R,4aR,8R,8aR)-8-Hydroxy-4a,8-dimethyldecahydro-2-naphthalenyl]acrylic acid	C15 H24 O3	-3e-05	-0.11	252.173	252.173	253.18	27.784	6	67.9	DDA for preferred ion	[M+H]+1	7.85726e+07
Paeonol 丹皮酚	C9 H10 O3	0.0001	0.62	166.063	166.063	167.07	26.688	8	67.8	DDA for preferred ion	[M+H]+1	4.94273e+07
Sedanolide	C12 H18 O2	-18.0104	-92774.7	194.131	176.12	177.128	25.997	2	67.8	DDA for preferred ion	[M+H]+1	7.91433e+06
2,4,5-Trimethoxybenzaldehyde	C10 H12 O4	-32.026	-163337	196.074	164.048	197.081	44.949	8	67.8	DDA for other ion	[M+H+MeOH]+1	8.94361e+07
6-(3,4,5-Trimethoxystyryl)-2,3,4,5-tetrahydropyridazin-3-one	C15 H18 N2 O4	0.0001	0.34	290.127	290.127	291.134	17.439	5	67.8	DDA for preferred ion	[M+H]+1	5.9066e+07
NCGC00385048-01_C20H26O5_(3S,3aR,4S,4aR,7aR,8R,9aR)-3,4a,8-Trimethyl-2,5-dioxo-2,3,3a,4,4a,5,7a,8,9,9a-decahydroazuleno[6,5-b]furan-4-yl (2Z)-2-methyl-2-butenoate	C20 H26 O5	21.9843	63505.8	346.178	368.162	401.196	56.96	11	67.8	DDA for preferred ion	[M+H+MeOH]+1	3.02652e+07
(4R,4aS,8aS)-4-Hydroxy-4-(hydroxymethyl)-3,4a,8,8-tetramethyl-4a,5,6,7,8,8a-hexahydro-1(4H)-naphthalenone	C15 H24 O3	8e-05	0.3	252.173	252.173	235.169	31.87	2	67.7	DDA for preferred ion	[M+H-H2O]+1	4.08614e+07
Sudan IV	C24 H20 N4 O	-0.00372	-9.79	380.164	380.16	381.167	51.533	6	67.7	DDA for preferred ion	[M+H]+1	2.96272e+07
3-(2,1,3-Benzothiadiazol-4-ylamino)-2-(2,2-dimethylpropanoyl)acrylonitrile	C14 H14 N4 O S	-0.00108	-3.78	286.089	286.088	285.08	31.22	1	67.7	DDA for preferred ion	[M-H]-1	8.34544e+06
Triptonide 雷公藤内酯酮	C20 H22 O6	-0.0002	-0.57	358.142	358.141	359.149	30.936	14	67.6	DDA for preferred ion	[M+H]+1	5.85737e+06
1,3-Dimethylbutylamine	C6 H15 N	0.00054	5.33	101.12	101.121	102.128	14.541	1	67.6	DDA for preferred ion	[M+H]+1	2.00947e+09
N,N-Dimethylsphingosine	C20 H41 N O2	-18.0108	-55026.2	327.314	309.303	310.31	72.606	4	67.6	DDA for preferred ion	[M+H]+1	4.19238e+07
[(3R,5R,6S,8S)-3-(β-D-Glucopyranosyloxy)-6-hydroxy-8-methyl-9,10-dioxatetracyclo[4.3.1.02,5 03,8]dec-2-yl]methyl benzoate	C23 H28 O11	-0.00265	-5.52	480.163	480.161	481.168	23.698	1	67.5	DDA for preferred ion	[M+H]+1	4.2422e+07
NCGC00385885-01_C15H22O4_(3aS,4S,7aR)-4-Hydroxy-5-[(2S)-5-hydroxy-2-pentanyl]-6-methyl-3-methylene-3a,4,7,7a-tetrahydro-1-benzofuran-2(3H)-one	C15 H22 O4	21.9804	82585.9	266.152	288.132	289.139	9.666	8	67.5	DDA for preferred ion	[M+H]+1	2.56522e+08
2-(1-Methyl-1H-pyrrol-2-yl)-3-(3,4,5-trimethoxyphenyl)acrylonitrile	C17 H18 N2 O3	2e-05	0.06	298.132	298.132	299.139	25.131	1	67.5	DDA for preferred ion	[M+H]+1	6.98045e+07
Cephalotaxine 三尖杉碱	C18 H21 N O4	-0.00394	-12.51	315.147	315.143	316.15	8.244	1	67.4	DDA for preferred ion	[M+H]+1	6.97169e+07
NCGC00384737-01!1-(3,4-dimethoxyphenyl)-2-(2-hydroxy-3-methoxy-5-prop-2-enylphenyl)propan-1-one	C21 H24 O5	18.0105	50568.4	356.162	374.173	357.17	36.543	11	67.4	DDA for other ion	[M+H-H2O]+1	2.65853e+07
Epicatechin 表儿茶素	C15 H14 O6	0.00024	0.84	290.079	290.079	289.072	20.009	11	67.4	DDA for preferred ion	[M-H]-1	4.24368e+06
2-Methoxyresorcinol	C7 H8 O3	0.00021	1.52	140.047	140.048	141.055	4.903	3	67.4	DDA for preferred ion	[M+H]+1	1.94442e+08
ADB-PINACA	C19 H28 N4 O2	-0.00136	-3.96	344.221	344.22	343.213	23.589	1	67.4	DDA for preferred ion	[M-H]-1	7.38252e+06
NCGC00380339-01_C15H19NO4_2-Pentenamide, 2-methyl-5-[(1R,3S,6R,9S)-6-methyl-8-oxo-7-oxatricyclo[4.3.0.0~3,9~]non-9-yl]-4-oxo-, (2E)-	C15 H19 N O4	21.9805	79314.3	277.131	299.112	300.119	10.248	1	67.3	DDA for preferred ion	[M+H]+1	7.50919e+07
(+/-)-C75	C14 H22 O4	0.00026	1.04	254.152	254.152	255.159	39.253	2	67.3	DDA for preferred ion	[M+H]+1	8.21177e+06
Hydrolyzed fumonisin B1	C22 H47 N O5	0.00014	0.36	405.345	405.346	406.353	39.125	2	67.2	DDA for preferred ion	[M+H]+1	6.87394e+06
2-Aminooctanedioic acid	C8 H15 N O4	0.0001	0.52	189.1	189.1	190.108	10.34	2	67.2	DDA for preferred ion	[M+H]+1	2.36348e+08
7-(3,4-dihydroxyphenyl)-1-(4-hydroxyphenyl)-5-[(2S,3R,4S,5R)-3,4,5-trihydroxyoxan-2-yl]oxyheptan-3-one	C24 H30 O9	21.9823	47561.3	462.189	484.171	485.179	43.786	2	67.1	DDA for preferred ion	[M+H]+1	8.6186e+06
Obacunoic acid	C26 H32 O8	-0.00227	-4.81	472.21	472.207	473.215	33.301	3	67.1	DDA for preferred ion	[M+H]+1	3.49599e+06
Tentoxin	C22 H30 N4 O4	-0.00135	-3.26	414.227	414.225	415.233	26.818	2	67	DDA for preferred ion	[M+H]+1	3.23022e+06
Ethyl 4-methoxycinnamate 对甲氧基肉桂酸乙酯	C12 H14 O3	-32.0262	-155396	206.094	174.068	207.102	23.978	3	67	DDA for other ion	[M+H+MeOH]+1	3.34832e+07
3-[(Carboxycarbonyl)amino]-L-alanine 三七素	C5 H8 N2 O5	-0.08075	-458.71	176.043	175.963	174.955	2.052	1	66.9	DDA for preferred ion	[M-H]-1	8.41143e+07
NCGC00386020-01_C18H28O3_8-{(1S,5R)-4-Oxo-5-[(2Z)-2-penten-1-yl]-2-cyclopenten-1-yl}octanoic acid	C18 H28 O3	0.00025	0.87	292.204	292.204	293.211	36.12	5	66.9	DDA for preferred ion	[M+H]+1	1.31872e+07
Pesticide6_Tebuconazole_C16H22ClN3O_1-(4-Chlorophenyl)-4,4-dimethyl-3-(1H-1,2,4-triazol-1-ylmethyl)-3-pentanol	C16 H22 Cl N3 O	-0.00319	-10.37	307.145	307.142	308.149	20.851	2	66.8	DDA for preferred ion	[M+H]+1	5.41685e+07
2,5a,11,11,13a-Pentamethyl-5a,6,6a,13a,13b,13c-hexahydro-9H-spiro[furo[4,3,2-ij]pyrano[4',3':4,5]cyclohepta[1,2-f]isochromene-7,2'-oxirane]-1,5,9,13(2H,3aH,11H)-tetrone	C24 H26 O8	-9e-05	-0.21	442.163	442.163	443.17	33.433	2	66.8	DDA for preferred ion	[M+H]+1	1.03948e+07
Polanrazine B_120170	C18 H23 N3 O2 S2	-0.81071	-2149.73	377.123	376.312	377.32	73.599	1	66.8	DDA for preferred ion	[M+H]+1	1.69172e+08
NCGC00180030-03!1-(2,4,5-trimethoxyphenyl)propane-1,2-diol	C12 H18 O5	-0.98406	-4064.44	242.115	241.131	225.112	18.23	3	66.8	DDA for other ion	[M+H-NH3]+1	3.65268e+07
NCGC00160208-01!6-Demethoxy-isomaculosidine	C13 H11 N O3	-41.0265	-179097	229.074	188.047	230.081	22.617	3	66.8	DDA for other ion	[M+ACN+H]+1	2.44308e+07
Pyrrole-2-carboxylic acid	C5 H5 N O2	0.00045	4.07	111.032	111.032	112.04	5.751	2	66.8	DDA for preferred ion	[M+H]+1	7.24616e+07
(-)-Caryophyllene oxide	C15 H24 O	0.00011	0.51	220.183	220.183	203.18	23.366	3	66.7	DDA for preferred ion	[M+H-H2O]+1	2.31629e+07
Sorbicillin	C14 H16 O3	-21.984	-94713.9	232.11	210.126	211.133	36.106	5	66.7	DDA for other ion	[M+H]+1	1.041e+07
PYRIDOXINE	C8 H11 N O3	0.00021	1.21	169.074	169.074	170.081	17.065	6	66.7	DDA for preferred ion	[M+H]+1	1.77353e+07
Danshensu 丹参素	C9 H10 O5	-0.00037	-1.86	198.053	198.052	197.045	17.03	6	66.7	DDA for preferred ion	[M-H]-1	5.94593e+06
suberosin	C15 H16 O3	9e-05	0.36	244.11	244.11	245.117	47.726	10	66.7	DDA for preferred ion	[M+H]+1	1.01548e+07
Triptonide 雷公藤内酯酮	C20 H22 O6	-0.00021	-0.58	358.142	358.141	381.131	38.113	10	66.6	DDA for preferred ion	[M+Na]+1	2.29312e+07
NCGC00347495-02_C23H32O6_Spiro[benzofuran-2(3H),1'(2'H)-naphthalene]-7-carboxaldehyde, 3',4',4'a,5',6',7',8',8'a-octahydro-4,6',7'-trihydroxy-6-(hydroxymethyl)-2',5',5',8'a-tetramethyl-	C23 H32 O6	21.9819	54380.9	404.22	426.202	427.209	43.901	4	66.6	DDA for preferred ion	[M+H]+1	3.39456e+06
methyl 10-acetyloxy-4,5,9-trihydroxy-1,4a-dimethyl-7-propan-2-yl-2,3,4,9,10,10a-hexahydrophenanthrene-1-carboxylate	C23 H32 O7	21.982	52311.3	420.215	442.197	443.204	43.138	3	66.6	DDA for preferred ion	[M+H]+1	6.35659e+07
NCGC00385267-01_C15H20O4_2-(6-Hydroxy-3,8-dimethyl-2-oxo-1,2,4,5,6,7,8,8a-octahydro-5-azulenyl)acrylic acid	C15 H20 O4	-18.0105	-68186.6	264.136	246.126	247.133	41.965	14	66.5	DDA for preferred ion	[M+H]+1	2.48471e+08
(4E)-8-hydroxy-4-(1-hydroxypropan-2-ylidene)-10-oxatricyclo[7.2.1.0¹,⁵]dodecane-8-carboxylic acid	C15 H22 O5	0.00011	0.39	282.147	282.147	281.14	23.008	8	66.5	DDA for preferred ion	[M-H]-1	1.3879e+07
Triethylenephosphoramide	C6 H12 N3 O P	21.9816	127009	173.072	195.053	196.061	15.845	7	66.4	DDA for preferred ion	[M+H]+1	1.23469e+07
Indole	C8 H7 N	0.0003	2.6	117.058	117.058	118.065	70.668	3	66.4	DDA for preferred ion	[M+H]+1	8.72701e+06
α-Eleostearic acid	C18 H30 O2	0.00029	1.05	278.225	278.225	296.259	69.531	4	66.4	DDA for preferred ion	[M+NH4]+1	4.23682e+06
NCGC00179861-02_C15H26O2_1,8-Azulenediol, 1,2,3,3a,4,7,8,8a-octahydro-3a,6-dimethyl-1-(1-methylethyl)-, (1R,3aR,8S,8aS)-	C15 H26 O2	-18.0107	-75613.8	238.193	220.183	221.19	27.084	3	66.4	DDA for preferred ion	[M+H]+1	2.52178e+07
3-tert-Butyladipic acid	C10 H18 O4	-0.00041	-2.01	202.121	202.12	201.113	22.045	2	66.4	DDA for preferred ion	[M-H]-1	1.21294e+07
7-{[(2E)-3,7-Dimethyl-2,6-octadien-1-yl]oxy}-1,3-dihydroxy-9H-xanthen-9-one	C23 H24 O5	-0.00248	-6.51	380.162	380.16	381.167	52.704	5	66.4	DDA for preferred ion	[M+H]+1	5.48804e+07
4-[2-(2,6-dimethoxy-4-prop-2-enylphenoxy)-1-hydroxypropyl]-2-methoxyphenol	C21 H26 O6	-0.00022	-0.59	374.173	374.173	375.18	27.034	3	66.3	DDA for preferred ion	[M+H]+1	1.9832e+07
2-Hydroxycaproic acid	C6 H12 O3	-0.00115	-8.68	132.079	132.077	131.07	24.064	5	66.3	DDA for preferred ion	[M-H]-1	9.16625e+07
NCGC00380339-01_C15H19NO4_2-Pentenamide, 2-methyl-5-[(1R,3S,6R,9S)-6-methyl-8-oxo-7-oxatricyclo[4.3.0.0~3,9~]non-9-yl]-4-oxo-, (2E)-	C15 H19 N O4	-19.046	-68725.7	277.131	258.085	300.119	8.293	1	66.3	DDA for other ion	[M+ACN+H]+1	8.68786e+07
methyl 10-acetyloxy-4,5,9-trihydroxy-1,4a-dimethyl-7-propan-2-yl-2,3,4,9,10,10a-hexahydrophenanthrene-1-carboxylate	C23 H32 O7	21.9822	52311.8	420.215	442.197	443.204	43.36	3	66.3	DDA for preferred ion	[M+H]+1	2.19895e+07
Lycobetaine 氧化石蒜碱	C16 H11 N O3	-0.00015	-0.55	265.074	265.074	266.081	22.08	3	66.2	DDA for preferred ion	[M+H]+1	7.26185e+07
N-Acetyl-L-glutamine	C7 H12 N2 O4	0.00014	0.73	188.08	188.08	189.087	4.611	3	66.2	DDA for preferred ion	[M+H]+1	1.36702e+08
NCGC00384928-01_C22H32O5_(2E)-3-(Acetoxymethyl)-5-[(1R,4aR,8aS)-2,5,5,8a-tetramethyl-4-oxo-1,4,4a,5,6,7,8,8a-octahydro-1-naphthalenyl]-2-pentenoic acid	C22 H32 O5	21.978	58417.1	376.225	398.203	399.21	73.462	2	66.2	DDA for preferred ion	[M+H]+1	1.61554e+07
6-Hydroxy-8-methoxy-3-methyl-3,4-dihydro-1H-isochromen-1-one	C11 H12 O4	0.00023	1.09	208.074	208.074	191.07	44.927	3	66.2	DDA for preferred ion	[M+H-H2O]+1	1.60711e+07
Paeonol 丹皮酚	C9 H10 O3	1e-05	0.05	166.063	166.063	167.07	26.238	8	66.1	DDA for preferred ion	[M+H]+1	3.72226e+07
DAUDA	C23 H34 N2 O4 S	6.0072	13834.3	434.224	440.231	441.238	58.342	1	66.1	DDA for preferred ion	[M+H]+1	3.06625e+07
Phthalamic acid	C8 H7 N O3	0.00014	0.86	165.043	165.043	166.05	17.971	2	66.1	DDA for preferred ion	[M+H]+1	1.62476e+07
Difenacoum	C31 H24 O3	-41.0235	-92359.3	444.173	403.149	445.183	27.09	2	66.1	DDA for other ion	[M+ACN+H]+1	9.35655e+07
NCGC00187465-02!(E)-1-(5,7-dihydroxy-2,2,6-trimethylchromen-8-yl)-3-phenylprop-2-en-1-one	C21 H20 O4	-0.00376	-11.18	336.136	336.132	337.14	15.47	8	66.1	DDA for preferred ion	[M+H]+1	4.39565e+07
2-Hydroxycaproic acid	C6 H12 O3	-0.00112	-8.45	132.079	132.078	131.07	21.608	5	66.1	DDA for preferred ion	[M-H]-1	1.23834e+08
Phenacetin	C10 H13 N O2	-5e-05	-0.29	179.095	179.095	180.102	22.236	9	66.1	DDA for preferred ion	[M+H]+1	4.79352e+08
5,6a-Dihydroxy-2-isopropenyl-8,9-dimethoxy-1,2,12,12a-tetrahydrochromeno[3,4-b]furo[2,3-H]chromen-6(6aH)-one	C23 H22 O8	-21.9844	-51590.7	426.131	404.147	405.154	44.064	4	66	DDA for other ion	[M+H]+1	2.52856e+06
3,4-Dihydroxyphenylpropionic acid	C9 H10 O4	-0.00078	-4.29	182.058	182.057	181.05	22.618	11	66	DDA for preferred ion	[M-H]-1	7.44162e+06
Sorbicillin	C14 H16 O3	3e-05	0.14	232.11	232.11	233.117	38.163	7	66	DDA for preferred ion	[M+H]+1	1.30953e+08
7-{[(2E)-3,7-Dimethyl-2,6-octadien-1-yl]oxy}-1,3-dihydroxy-9H-xanthen-9-one	C23 H24 O5	-0.00266	-6.99	380.162	380.16	381.167	47.245	5	66	DDA for preferred ion	[M+H]+1	3.15502e+07
Difenacoum	C31 H24 O3	0.00344	7.74	444.173	444.176	445.183	29.041	2	65.9	DDA for preferred ion	[M+H]+1	1.91663e+07
N1-[4-(6-Methyl-1,3-benzothiazol-2-yl)phenyl]-2-cyclopentyl-2-phenylacetamide	C27 H26 N2 O S	-0.0014	-3.28	426.177	426.175	427.182	16.061	1	65.9	DDA for preferred ion	[M+H]+1	2.94949e+07
Abscisic acid 脱落酸	C15 H20 O4	0.00016	0.6	264.136	264.136	265.144	36.789	8	65.9	DDA for preferred ion	[M+H]+1	9.34787e+06
NCGC00385056-01_C23H32O8_Propanoic acid, 2-methyl-, [(4S)-4-(acetyloxy)-5-[4-(acetyloxy)-1-methylbutyl]-2,3,3a,4,7,7a-hexahydro-3-methylene-2-oxo-6-benzofuranyl]methyl ester	C23 H32 O8	21.982	50393.3	436.21	458.192	459.199	31.71	1	65.9	DDA for preferred ion	[M+H]+1	1.72558e+07
Difenacoum	C31 H24 O3	-222.084	-499996	444.173	222.088	445.183	25.864	2	65.9	DDA for other ion	[2M+H]+1	1.21415e+08
4-[2-(2,6-dimethoxy-4-prop-2-enylphenoxy)-1-hydroxypropyl]-2-methoxyphenol	C21 H26 O6	-0.00034	-0.9	374.173	374.173	375.18	22.737	2	65.8	DDA for preferred ion	[M+H]+1	4.58495e+07
Caffeic acid	C9 H8 O4	-0.00074	-4.12	180.042	180.042	179.034	23.642	10	65.7	DDA for preferred ion	[M-H]-1	3.21119e+07
Hexamethylene diisocyanate	C8 H12 N2 O2	-14.9995	-89234.9	168.09	153.09	186.124	15.798	1	65.7	DDA for other ion	[M+H+MeOH]+1	5.78792e+08
2,5a,11,11,13a-Pentamethyl-5a,6,6a,13a,13b,13c-hexahydro-9H-spiro[furo[4,3,2-ij]pyrano[4',3':4,5]cyclohepta[1,2-f]isochromene-7,2'-oxirane]-1,5,9,13(2H,3aH,11H)-tetrone	C24 H26 O8	-0.00034	-0.76	442.163	442.162	443.17	24.282	2	65.7	DDA for preferred ion	[M+H]+1	1.35166e+07
Cephalotaxine 三尖杉碱	C18 H21 N O4	-17.0304	-54039.5	315.147	298.117	316.15	7.485	1	65.7	DDA for other ion	[M+NH4]+1	5.16065e+07
2-(3,3-Dimethyl-2-oxobutyl)-1H-isoindole-1,3(2H)-dione	C14 H15 N O3	0.00016	0.63	245.105	245.105	246.113	46.668	2	65.6	DDA for preferred ion	[M+H]+1	1.94521e+07
Cytidine	C9 H13 N3 O5	21.9846	90439.8	243.086	265.07	266.077	3.077	2	65.6	DDA for preferred ion	[M+H]+1	2.06189e+07
5a-Hydroxy-2-isopropyl-4-(4-oxo-3(4H)-quinazolinyl)-4,5,5a,9c-tetrahydro-3H-2a,9b-diazacyclopenta[jk]fluorene-1,3(2H)-dione	C24 H22 N4 O4	-0.00415	-9.64	430.164	430.16	431.167	23.532	1	65.6	DDA for preferred ion	[M+H]+1	3.21106e+08
N-Acetylneuraminic acid	C11 H19 N O9	-3e-05	-0.1	309.106	309.106	310.113	2.949	2	65.6	DDA for preferred ion	[M+H]+1	7.41708e+08
Ascorbic acid	C6 H8 O6	-0.00083	-4.71	176.032	176.031	175.024	8.217	7	65.6	DDA for preferred ion	[M-H]-1	1.53172e+07
4-Nitrocatechol	C6 H5 N O4	-0.00095	-6.16	155.022	155.021	154.014	12.947	2	65.6	DDA for preferred ion	[M-H]-1	3.78682e+07
2-Aminooctanedioic acid	C8 H15 N O4	0.00014	0.74	189.1	189.1	190.108	8.941	2	65.6	DDA for preferred ion	[M+H]+1	1.87004e+08
2-(Cyclohexylmethylidene)-1,2,3,4-tetrahydronaphthalen-1-one	C17 H20 O	21.9804	91527.3	240.151	262.132	263.139	17.92	2	65.5	DDA for preferred ion	[M+H]+1	2.16429e+07
NCGC00385945-01!1-(4-hydroxy-3-methoxyphenyl)-6-methoxy-2,3-dimethyl-3,4-dihydro-1H-naphthalene-2,7-diol	C20 H24 O5	-18.0106	-52331.7	344.162	326.152	327.159	30.072	7	65.5	DDA for preferred ion	[M+H]+1	3.48722e+07
Suberosin 软木花椒素	C15 H16 O3	18.0108	73781.5	244.11	262.121	263.128	32.541	10	65.5	DDA for other ion	[M+H]+1	1.01584e+07
Dinoterb	C10 H12 N2 O5	-0.00015	-0.6	240.075	240.074	239.067	42.756	2	65.4	DDA for preferred ion	[M-H]-1	1.46169e+07
NCGC00247521-02_C22H26O5_4-[(3R)-5,7-Dimethoxy-6-(3-methyl-2-buten-1-yl)-3,4-dihydro-2H-chromen-3-yl]-1,3-benzenediol	C22 H26 O5	-6e-05	-0.16	370.178	370.178	371.185	35.481	2	65.4	DDA for preferred ion	[M+H]+1	1.50186e+07
5-Nitro-o-toluidine	C7 H8 N2 O2	0.00014	0.92	152.059	152.059	153.066	7.27	1	65.4	DDA for preferred ion	[M+H]+1	1.82029e+07
Matairesinol	C20 H22 O6	-0.00029	-0.82	358.142	358.141	359.149	27.644	11	65.4	DDA for preferred ion	[M+H]+1	3.59015e+07
7-Methoxy-4-methylcoumarin 7-甲氧基-4-甲基香豆素	C11 H10 O3	-3e-05	-0.17	190.063	190.063	223.096	33.595	2	65.3	DDA for preferred ion	[M+H+MeOH]+1	8.68636e+08
N-Oleoylethanolamine	C20 H39 N O2	-0.00011	-0.35	325.298	325.298	326.305	70.821	2	65.3	DDA for preferred ion	[M+H]+1	1.85282e+07
(3S,6R,6aS,7S)-6,6a,7,8-Tetrahydroxy-3-methyl-2,3,4,5,6,6a,7,12a-octahydro-1,12-tetraphenedione	C19 H20 O6	-32.0265	-93066.2	344.126	312.099	345.133	26.349	7	65.3	DDA for other ion	[M+H+MeOH]+1	9.24967e+07
Fructose	C6 H12 O6	0.01434	79.65	180.063	180.078	161.06	23.295	5	65.3	DDA for preferred ion	[M-H-H2O]-1	6.27573e+06
3,4-dimethyl-2,5-bis(3,4,5-trimethoxyphenyl)oxolane	C24 H32 O7	17.0266	39393.7	432.215	449.241	450.249	56.885	3	65.3	DDA for preferred ion	[M+H]+1	1.38319e+08
NCGC00381245-01_C22H30O8_2-[6-{[(2Z)-4-Acetoxy-2-methyl-2-butenoyl]oxy}-2-hydroxy-3-(3-hydroxy-1-propen-2-yl)-4-methyl-4-vinylcyclohexyl]acrylic acid	C22 H30 O8	21.9819	52065.9	422.194	444.176	445.183	29.92	2	65.3	DDA for preferred ion	[M+H]+1	4.67661e+07
7-Methoxycoumarin 甲氧基香豆素	C10 H8 O3	-0.00018	-1.01	176.047	176.047	177.054	22.774	8	65.3	DDA for preferred ion	[M+H]+1	4.57139e+07
Paeonol 丹皮酚	C9 H10 O3	7e-05	0.44	166.063	166.063	167.07	27.457	8	65.2	DDA for preferred ion	[M+H]+1	5.99532e+07
Indoprofen	C17 H15 N O3	-1e-05	-0.04	281.105	281.105	282.112	19.269	2	65.2	DDA for preferred ion	[M+H]+1	2.31401e+07
L-Glutamic acid L-谷氨酸	C5 H9 N O4	-0.00061	-4.13	147.053	147.053	192.051	3.361	8	65.2	DDA for preferred ion	[M+FA-H]-1	3.59642e+07
Coenzyme Q1	C14 H18 O4	0.00016	0.64	250.121	250.121	251.128	40.266	4	65.2	DDA for preferred ion	[M+H]+1	1.34187e+07
6-Chloro-5-methyl-1H-1,2,3-benzotriazole	C7 H6 Cl N3	-0.00064	-3.85	167.025	167.024	166.017	4.713	1	65.1	DDA for preferred ion	[M-H]-1	5.84379e+07
Triptolide	C20 H24 O6	-0.00043	-1.21	360.157	360.157	361.164	24.944	10	65.1	DDA for preferred ion	[M+H]+1	2.73893e+08
6-Hydroxy-8-methoxy-3-methyl-3,4-dihydro-1H-isochromen-1-one	C11 H12 O4	0.00023	1.08	208.074	208.074	209.081	37.637	4	65.1	DDA for preferred ion	[M+H]+1	8.58967e+06
Artemisinin	C15 H22 O5	17.0267	60347	282.147	299.173	300.181	26.724	6	65	DDA for preferred ion	[M+H]+1	2.8175e+07
NCGC00169804-02_C15H18O3_(4Z,7Z)-5,9,9-Trimethyl-11-oxabicyclo[8.2.1]trideca-1(13),4,7-triene-6,12-dione	C15 H18 O3	21.9808	89307.2	246.126	268.106	269.114	14.683	5	65	DDA for preferred ion	[M+H]+1	4.95083e+07
Matairesinol	C20 H22 O6	-0.00018	-0.49	358.142	358.141	359.149	25.149	16	64.9	DDA for preferred ion	[M+H]+1	3.64689e+07
Adefovir	C8 H12 N5 O4 P	-0.00261	-9.58	273.063	273.06	274.067	4.552	1	64.9	DDA for preferred ion	[M+H]+1	4.02203e+06
Lariciresinol 4-O-glucoside	C26 H34 O11	46.0055	88097.6	522.21	568.216	567.208	21.856	2	64.9	DDA for preferred ion	[M-H]-1	3.47165e+07
Triptolide	C20 H24 O6	-0.00053	-1.48	360.157	360.157	361.164	21.976	9	64.9	DDA for preferred ion	[M+H]+1	4.45697e+07
2-Naphthalenesulfonic acid	C10 H8 O3 S	0.00021	1.02	208.019	208.02	209.027	30.264	1	64.8	DDA for preferred ion	[M+H]+1	1.68251e+07
PSEUDO-ANISATIN	C15 H22 O6	3e-05	0.1	298.142	298.142	297.134	23.68	2	64.8	DDA for preferred ion	[M-H]-1	5.76473e+07
Phenacetin	C10 H13 N O2	-0.00041	-2.32	179.095	179.094	180.102	21.565	9	64.8	DDA for preferred ion	[M+H]+1	2.86833e+07
D-sorbosonic acid	C6 H10 O7	-0.00077	-3.96	194.043	194.042	193.035	3.029	6	64.8	DDA for preferred ion	[M-H]-1	6.50765e+08
Methyl 4-hydroxy-3-methoxycinnamate 阿魏酸甲酯	C11 H12 O4	-32.0259	-153916	208.074	176.048	209.081	36.322	5	64.7	DDA for other ion	[M+H+MeOH]+1	5.19874e+07
Acetoacetanilide	C10 H11 N O2	0.00011	0.6	177.079	177.079	178.086	19.794	4	64.6	DDA for preferred ion	[M+H]+1	3.65378e+07
3-Methyl-6-oxo-1-phenyl-4-(3-pyridinyl)-6,7-dihydro-1H-pyrazolo[3,4-b]pyridine-5-carbonitrile	C19 H13 N5 O	-0.00161	-4.92	327.112	327.11	328.118	22.347	2	64.6	DDA for preferred ion	[M+H]+1	1.69876e+07
tricetin	C15 H10 O7	0.00274	9.07	302.043	302.045	301.038	27.886	12	64.6	DDA for preferred ion	[M-H]-1	7.85892e+06
Triptolide	C20 H24 O6	-0.00014	-0.38	360.157	360.157	361.164	25.97	10	64.6	DDA for preferred ion	[M+H]+1	2.48867e+07
NCGC00385387-01_C16H28O7_4-(Hydroxymethyl)-1-isopropyl-3-cyclohexen-1-yl beta-D-glucopyranoside	C16 H28 O7	4.95479	14915.8	332.183	337.138	355.172	15.054	5	64.5	DDA for other ion	[M+NH4]+1	6.99895e+06
NCGC00385056-01_C23H32O8_Propanoic acid, 2-methyl-, [(4S)-4-(acetyloxy)-5-[4-(acetyloxy)-1-methylbutyl]-2,3,3a,4,7,7a-hexahydro-3-methylene-2-oxo-6-benzofuranyl]methyl ester	C23 H32 O8	21.9823	50393.8	436.21	458.192	459.199	39.52	1	64.5	DDA for preferred ion	[M+H]+1	3.29236e+07
NCGC00385138-01!	C23 H24 O8	-39.9949	-93413.8	428.147	388.152	389.16	37.83	7	64.5	DDA for other ion	[M+H]+1	1.18904e+07
N-Acetyl-L-glutamine	C7 H12 N2 O4	0.00034	1.79	188.08	188.08	189.087	4.429	3	64.5	DDA for preferred ion	[M+H]+1	8.77066e+07
NCGC00385056-01_C23H32O8_Propanoic acid, 2-methyl-, [(4S)-4-(acetyloxy)-5-[4-(acetyloxy)-1-methylbutyl]-2,3,3a,4,7,7a-hexahydro-3-methylene-2-oxo-6-benzofuranyl]methyl ester	C23 H32 O8	21.982	50393.2	436.21	458.192	459.199	37.758	1	64.4	DDA for preferred ion	[M+H]+1	1.07354e+08
DL-β-Leucine	C6 H13 N O2	-0.00116	-8.81	131.095	131.093	130.086	8.298	6	64.4	DDA for preferred ion	[M-H]-1	1.91261e+08
Diaminopimelic acid	C7 H14 N2 O4	6e-05	0.31	190.095	190.095	191.103	2.951	3	64.4	DDA for preferred ion	[M+H]+1	1.0225e+09
NCGC00347665-02_C31H40O12_Butanoic acid, 2-methyl-, 9-(3-furanyl)decahydro-2,6,8,9,14-pentahydroxy-3,8a-dimethyl-7-oxo-12H,13aH-3,6a,11b-[1,1,3]propanetriyl-2H,8H-oxireno[3',3a']indeno[5',4':4,5]pyrano[2,3-b]oxocin-4-yl ester	C31 H40 O12	21.9816	36378.2	604.252	626.234	627.241	23.119	2	64.3	DDA for preferred ion	[M+H]+1	1.55288e+07
6-formyl-10-(hydroxymethyl)-5-methoxy-3-methylidene-2-oxo-2H,3H,3aH,4H,5H,8H,9H,11aH-cyclodeca[b]furan-4-yl 2-methylbutanoate	C21 H28 O7	21.982	56050.3	392.183	414.166	415.173	31.333	3	64.3	DDA for preferred ion	[M+H]+1	1.40801e+07
Diltiazem	C22 H26 N2 O4 S	-21.9779	-53066	414.161	392.183	415.173	28.703	5	64.3	DDA for other ion	[M+Na]+1	2.88978e+07
N-Oleoylethanolamine	C20 H39 N O2	-0.00011	-0.34	325.298	325.298	326.305	71.231	2	64.2	DDA for preferred ion	[M+H]+1	3.66323e+07
NCGC00384655-01_C31H38O11_7,11-Methano-5H-cyclodeca[3,4]benz[1,2-b]oxet-5-one, 6,12b-bis(acetyloxy)-12-(benzoyloxy)-1,2a,3,4,4a,6,9,10,11,12,12a,12b-dodecahydro-4,9,11-trihydroxy-4a,8,13,13-tetramethyl-, (2aR,4aS,6R,9S,11S,12S,12aR,12bS)-	C31 H38 O11	21.9815	37495.6	586.241	608.223	609.23	26.351	1	64.2	DDA for preferred ion	[M+H]+1	1.45902e+08
Ferulaldehyde 松柏醛	C10 H10 O3	-2e-05	-0.14	178.063	178.063	211.096	38.684	5	64.2	DDA for preferred ion	[M+H+MeOH]+1	7.06854e+08
tert-Butyl N-[1-(aminocarbonyl)-3-methylbutyl]carbamate	C11 H22 N2 O3	0.00015	0.66	230.163	230.163	231.17	16.623	1	64.1	DDA for preferred ion	[M+H]+1	1.40274e+08
Arnicolide D	C19 H24 O5	21.9803	66173.2	332.162	354.143	355.15	15.1	4	64.1	DDA for preferred ion	[M+H]+1	1.81741e+07
DL-β-Leucine	C6 H13 N O2	-0.00112	-8.58	131.095	131.094	130.086	7.797	6	64.1	DDA for preferred ion	[M-H]-1	5.7657e+07
5,6a-Dihydroxy-2-isopropenyl-8,9-dimethoxy-1,2,12,12a-tetrahydrochromeno[3,4-b]furo[2,3-H]chromen-6(6aH)-one	C23 H22 O8	-0.00193	-4.54	426.131	426.13	427.137	46.831	4	64.1	DDA for preferred ion	[M+H]+1	3.17152e+06
[1-(7-Methoxy-1,3-benzodioxol-5-yl)-1-[(Z)-2-methylbut-2-enoyl]oxypropan-2-yl] 2,3-dimethyloxirane-2-carboxylate	C21 H26 O8	21.9816	54120.2	406.163	428.144	429.152	25	1	64.1	DDA for preferred ion	[M+H]+1	5.8178e+07
Paeonol 丹皮酚	C9 H10 O3	-32.0261	-192855	166.063	134.037	167.07	30.058	8	64	DDA for other ion	[M+H+MeOH]+1	7.71642e+07
o-Veratraldehyde 邻藜芦醛	C9 H10 O3	7e-05	0.44	166.063	166.063	167.07	43.158	7	64	DDA for preferred ion	[M+H]+1	2.65487e+07
Mevalonic Acid Lactone	C6 H10 O3	-0.00114	-8.74	130.063	130.062	129.055	21.89	1	63.9	DDA for preferred ion	[M-H]-1	2.31075e+08
6-Hydroxy-8-methoxy-3-methyl-3,4-dihydro-1H-isochromen-1-one	C11 H12 O4	-1e-05	-0.06	208.074	208.074	209.081	21.713	3	63.9	DDA for preferred ion	[M+H]+1	1.21359e+07
N-Acetyl-L-carnosine	C11 H16 N4 O4	-1e-05	-0.04	268.117	268.117	269.124	11.636	2	63.9	DDA for preferred ion	[M+H]+1	3.17873e+07
Senkyunolide H	C12 H16 O4	-18.0105	-80366.4	224.105	206.094	207.102	30.139	3	63.8	DDA for preferred ion	[M+H]+1	1.88228e+07
7-{[(2E)-3,7-Dimethyl-2,6-octadien-1-yl]oxy}-1,3-dihydroxy-9H-xanthen-9-one	C23 H24 O5	-0.00248	-6.51	380.162	380.16	381.167	51.935	5	63.8	DDA for preferred ion	[M+H]+1	1.86046e+08
(1'S,3R,3'R,5R,6'R,7'S)-5-(furan-3-yl)-3',6',7'-trimethyl-9'-oxaspiro[oxolane-3,2'-tricyclo[5.2.2.0¹,⁶]undecane]-2,8'-dione	C20 H24 O5	21.9819	63870.7	344.162	366.144	367.152	46.312	2	63.8	DDA for preferred ion	[M+H]+1	1.60932e+07
6,7,8-Triphenyl-2,3-dihydro[1,2,4]triazolo[4,3-b]pyridazin-3-one	C23 H16 N4 O	-0.00355	-9.75	364.132	364.129	365.136	68.467	1	63.8	DDA for preferred ion	[M+H]+1	1.8329e+07
Inosine 肌苷	C10 H12 N4 O5	0.00012	0.44	268.081	268.081	269.088	15.161	3	63.7	DDA for preferred ion	[M+H]+1	3.51441e+07
Jasmonic acid	C12 H18 O3	8e-05	0.38	210.126	210.126	211.133	29.155	2	63.7	DDA for preferred ion	[M+H]+1	4.872e+06
α-Linolenic acid α-亚麻酸	C18 H30 O2	0.00029	1.04	278.225	278.225	279.232	69.804	4	63.7	DDA for preferred ion	[M+H]+1	2.64533e+06
N,N-Dimethylsphingosine	C20 H41 N O2	-1e-05	-0.03	327.314	327.314	310.31	70.451	4	63.7	DDA for other ion	[M+H-H2O]+1	2.13375e+07
trans-Aconitic acid	C6 H6 O6	-0.0008	-4.6	174.016	174.016	173.008	3.861	5	63.7	DDA for preferred ion	[M-H]-1	2.08733e+07
trans-3-Hydroxycotinine	C10 H12 N2 O2	-17.0263	-88637	192.09	175.064	193.097	15.61	6	63.6	DDA for other ion	[M+NH4]+1	5.07178e+07
Threonine	C4 H9 N O3	0.00104	8.73	119.058	119.059	302.135	4.884	9	63.6	DDA for preferred ion	[2M+ACN+Na]+1	2.24738e+07
(2R,3S,4S,5R,6R)-5-[(2S,3R,4R)-3,4-dihydroxy-4-(hydroxymethyl)oxolan-2-yl]oxy-2-(hydroxymethyl)-6-[2-(4-hydroxyphenyl)ethoxy]oxane-3,4-diol	C19 H28 O11	3e-05	0.06	432.163	432.163	477.161	18.994	2	63.6	DDA for preferred ion	[M+FA-H]-1	3.34927e+07
9-Methoxy-2,2-dimethyl-2,6-dihydro-pyrano[3,2-c]quinolin-5-one	C15 H15 N O3	21.9842	85506.8	257.105	279.089	280.097	22.878	2	63.5	DDA for preferred ion	[M+H]+1	1.15215e+08
N-Acetyl-L-tyrosine	C11 H13 N O4	0.00027	1.22	223.084	223.085	224.092	5.639	7	63.5	DDA for preferred ion	[M+H]+1	9.34756e+07
5a-Hydroxy-2-isopropyl-4-(4-oxo-3(4H)-quinazolinyl)-4,5,5a,9c-tetrahydro-3H-2a,9b-diazacyclopenta[jk]fluorene-1,3(2H)-dione	C24 H22 N4 O4	-0.00402	-9.35	430.164	430.16	431.167	24.223	1	63.4	DDA for preferred ion	[M+H]+1	6.08307e+07
DL-Metanephrine	C10 H15 N O3	0	0.01	197.105	197.105	198.112	24.733	3	63.4	DDA for preferred ion	[M+H]+1	1.52884e+07
NCGC00381245-01_C22H30O8_2-[6-{[(2Z)-4-Acetoxy-2-methyl-2-butenoyl]oxy}-2-hydroxy-3-(3-hydroxy-1-propen-2-yl)-4-methyl-4-vinylcyclohexyl]acrylic acid	C22 H30 O8	21.9821	52066.3	422.194	444.176	445.183	31.202	2	63.4	DDA for preferred ion	[M+H]+1	1.95996e+07
Matairesinol	C20 H22 O6	-32.0266	-89424.5	358.142	326.115	359.149	26.348	13	63.4	DDA for other ion	[M+H+MeOH]+1	1.31767e+08
Arnicolide D	C19 H24 O5	21.9802	66173.2	332.162	354.143	337.139	15.958	5	63.4	DDA for preferred ion	[M+H-H2O]+1	2.53253e+07
NCGC00385056-01_C23H32O8_Propanoic acid, 2-methyl-, [(4S)-4-(acetyloxy)-5-[4-(acetyloxy)-1-methylbutyl]-2,3,3a,4,7,7a-hexahydro-3-methylene-2-oxo-6-benzofuranyl]methyl ester	C23 H32 O8	21.9817	50392.4	436.21	458.191	459.199	38.666	1	63.3	DDA for preferred ion	[M+H]+1	7.71614e+08
Capsaicin	C18 H27 N O3	21.9829	72028.1	305.199	327.182	350.171	22.267	3	63.3	DDA for preferred ion	[M+Na]+1	5.63074e+07
NCGC00381245-01_C22H30O8_2-[6-{[(2Z)-4-Acetoxy-2-methyl-2-butenoyl]oxy}-2-hydroxy-3-(3-hydroxy-1-propen-2-yl)-4-methyl-4-vinylcyclohexyl]acrylic acid	C22 H30 O8	-10.0442	-23790.4	422.194	412.15	445.183	27.819	2	63.3	DDA for other ion	[M+H+MeOH]+1	1.73913e+07
Triptolide	C20 H24 O6	-0.00041	-1.14	360.157	360.157	361.164	22.736	9	63.3	DDA for preferred ion	[M+H]+1	4.47704e+07
Dibutyl phthalate	C16 H22 O4	21.9804	79023.2	278.152	300.132	301.14	2.981	4	63.3	DDA for preferred ion	[M+H]+1	9.59418e+07
Dibutyl phthalate	C16 H22 O4	21.9805	79023.4	278.152	300.132	333.166	2.523	4	63.3	DDA for preferred ion	[M+H+MeOH]+1	3.44492e+07
N-Acetyl-L-glutamine	C7 H12 N2 O4	-0.00061	-3.23	188.08	188.079	187.072	4.455	2	63.2	DDA for preferred ion	[M-H]-1	3.8753e+07
Resorcinol diglycidyl ether	C12 H14 O4	-18.0103	-81094.8	222.089	204.079	237.112	39.502	1	63.2	DDA for preferred ion	[M+H+MeOH]+1	1.34436e+07
2,4-Dinitrophenol	C6 H4 N2 O5	-0.00076	-4.14	184.012	184.011	183.004	26.638	2	63.1	DDA for preferred ion	[M-H]-1	1.22981e+07
Aloesin	C19 H22 O9	-18.0107	-45697.8	394.126	376.116	377.123	20.783	2	63.1	DDA for preferred ion	[M+H]+1	1.79868e+06
NCGC00384655-01_C31H38O11_7,11-Methano-5H-cyclodeca[3,4]benz[1,2-b]oxet-5-one, 6,12b-bis(acetyloxy)-12-(benzoyloxy)-1,2a,3,4,4a,6,9,10,11,12,12a,12b-dodecahydro-4,9,11-trihydroxy-4a,8,13,13-tetramethyl-, (2aR,4aS,6R,9S,11S,12S,12aR,12bS)-	C31 H38 O11	21.9823	37497.1	586.241	608.224	609.231	29.193	1	63	DDA for preferred ion	[M+H]+1	1.26895e+07
Orcinol gentiobioside 苔黑酚龙胆二糖苷	C19 H28 O12	0.00017	0.37	448.158	448.158	447.151	17.741	2	63	DDA for preferred ion	[M-H]-1	2.3157e+06
N-Oleoylethanolamine	C20 H39 N O2	-4e-05	-0.12	325.298	325.298	326.305	70.513	2	62.9	DDA for preferred ion	[M+H]+1	2.53163e+07
4-[5-(4-hydroxy-3-methoxyphenyl)-3,4-dimethyloxolan-2-yl]-2-methoxyphenol	C20 H24 O5	0.00012	0.35	344.162	344.162	345.17	39.297	8	62.9	DDA for preferred ion	[M+H]+1	7.74401e+06
NCGC00386020-01_C18H28O3_8-{(1S,5R)-4-Oxo-5-[(2Z)-2-penten-1-yl]-2-cyclopenten-1-yl}octanoic acid	C18 H28 O3	0.0001	0.35	292.204	292.204	293.211	45.835	5	62.9	DDA for preferred ion	[M+H]+1	1.24749e+07
6-Ketoprostaglandin F1α	C20 H34 O6	-18.0131	-48653.2	370.236	352.222	353.23	38.035	2	62.9	DDA for preferred ion	[M+H]+1	1.86176e+07
Salidroside	C14 H20 O7	21.9842	73251.2	300.121	322.105	323.112	25.866	4	62.9	DDA for preferred ion	[M+H]+1	1.34883e+07
3-[(Carboxycarbonyl)amino]-L-alanine 三七素	C5 H8 N2 O5	-0.08074	-458.62	176.043	175.963	174.955	73.986	1	62.9	DDA for preferred ion	[M-H]-1	7.83627e+07
2-[(1S,2S,4aR,8aS)-1-hydroxy-4a-methyl-8-methylidene-1,2,3,4,5,6,7,8a-octahydronaphthalen-2-yl]prop-2-enoic acid	C15 H22 O3	21.9823	87873.9	250.157	272.139	273.146	39.447	10	62.9	DDA for preferred ion	[M+H]+1	2.49357e+07
N,N-Dimethylsphingosine	C20 H41 N O2	-0.00022	-0.69	327.314	327.314	310.31	70.976	4	62.8	DDA for other ion	[M+H-H2O]+1	1.67486e+07
L-Aspartic acid β-benzyl ester	C11 H13 N O4	0	0.02	223.084	223.084	224.092	16.818	3	62.8	DDA for preferred ion	[M+H]+1	1.43283e+08
NCGC00386034-01_C21H26O5_4-[5-(3,4-Dimethoxyphenyl)-3,4-dimethyltetrahydro-2-furanyl]-2-methoxyphenol	C21 H26 O5	-18.0106	-50284	358.178	340.167	341.175	38.176	1	62.8	DDA for preferred ion	[M+H]+1	8.49871e+07
(2R,3R,4S,5S,6R)-2-[(2E)-4-hydroxy-3,7-dimethylocta-2,6-dienoxy]-6-(hydroxymethyl)oxane-3,4,5-triol	C16 H28 O7	-0.00018	-0.55	332.183	332.183	350.217	21.485	5	62.7	DDA for other ion	[M+NH4]+1	3.66047e+07
PSEUDO-ANISATIN	C15 H22 O6	0.00011	0.38	298.142	298.142	297.134	21.951	2	62.7	DDA for preferred ion	[M-H]-1	2.22186e+07
1-(Carboxymethyl)cyclohexanecarboxylic acid	C9 H14 O4	-0.00072	-3.9	186.089	186.088	185.081	26.437	1	62.7	DDA for preferred ion	[M-H]-1	1.38145e+07
N-[1-(4-methoxy-6-oxopyran-2-yl)-2-methylbutyl]acetamide	C13 H19 N O4	21.9845	86850.3	253.131	275.116	276.123	18.834	3	62.7	DDA for preferred ion	[M+H]+1	1.02234e+07
Fructose	C6 H12 O6	0.01496	83.09	180.063	180.078	405.156	25.727	5	62.7	DDA for preferred ion	[2M+FA-H]-1	2.84376e+06
6-(3-Furyl)-13-hydroxy-5,12,16,16-tetramethyl-7,10,17-trioxahexacyclo[13.3.3.01,15 02,12 05,11 09,11]henicos-19-ene-8,14,21-trione	C26 H28 O8	-0.00225	-4.81	468.178	468.176	469.183	48.748	1	62.6	DDA for preferred ion	[M+H]+1	8.65644e+06
(2E,6E,12E)-18-(2,6-Dioxo-4-piperidinyl)-9,11-dihydroxy-8-methoxy-10,12,14-trimethyl-15-oxo-2,6,12-octadecatrienoic acid	C27 H41 N O8	0.00046	0.91	507.283	507.284	508.291	44.478	5	62.6	DDA for preferred ion	[M+H]+1	1.36073e+07
NCGC00384655-01_C31H38O11_7,11-Methano-5H-cyclodeca[3,4]benz[1,2-b]oxet-5-one, 6,12b-bis(acetyloxy)-12-(benzoyloxy)-1,2a,3,4,4a,6,9,10,11,12,12a,12b-dodecahydro-4,9,11-trihydroxy-4a,8,13,13-tetramethyl-, (2aR,4aS,6R,9S,11S,12S,12aR,12bS)-	C31 H38 O11	21.9819	37496.3	586.241	608.223	609.231	27.658	1	62.6	DDA for preferred ion	[M+H]+1	3.86681e+07
Methyl 4-hydroxy-3-methoxycinnamate 阿魏酸甲酯	C11 H12 O4	-32.026	-153917	208.074	176.048	209.081	40.618	2	62.6	DDA for other ion	[M+H+MeOH]+1	3.27894e+07
NCGC00385056-01_C23H32O8_Propanoic acid, 2-methyl-, [(4S)-4-(acetyloxy)-5-[4-(acetyloxy)-1-methylbutyl]-2,3,3a,4,7,7a-hexahydro-3-methylene-2-oxo-6-benzofuranyl]methyl ester	C23 H32 O8	-0.0002	-0.46	436.21	436.21	459.199	38.919	1	62.5	DDA for other ion	[M+Na]+1	3.73471e+08
Methyl (2E)-3-[5-acetoxy-9-(3-furyl)-4-hydroxy-3,3,5a,9a-tetramethyl-7-oxododecahydro[2]benzofuro[5,4-f]oxireno[d]isochromen-11b(1H)-yl]acrylate	C29 H36 O10	-0.00217	-3.99	544.231	544.229	545.236	42.638	6	62.5	DDA for preferred ion	[M+H]+1	1.0516e+07
L-Histidinol	C6 H11 N3 O	0.00016	1.16	141.09	141.09	159.124	4.253	2	62.5	DDA for preferred ion	[M+NH4]+1	2.55009e+07
Polanrazine B_120170	C18 H23 N3 O2 S2	-0.81065	-2149.57	377.123	376.313	377.32	72.729	1	62.5	DDA for preferred ion	[M+H]+1	1.97915e+09
NCGC00385106-01_C18H26O10_beta-D-Glucopyranoside, phenylmethyl 6-O-[(2R,3R,4R)-tetrahydro-3,4-dihydroxy-4-(hydroxymethyl)-2-furanyl]-	C18 H26 O10	17.0262	42337.6	402.153	419.179	420.186	19.744	1	62.5	DDA for preferred ion	[M+H]+1	1.96738e+08
syringaresinol	C22 H26 O8	0.00012	0.29	418.163	418.163	441.152	37.275	4	62.4	DDA for preferred ion	[M+Na]+1	4.77455e+06
Naltrexone	C20 H23 N O4	-6e-05	-0.18	341.163	341.163	342.17	20.884	9	62.4	DDA for preferred ion	[M+H]+1	4.56099e+07
6-formyl-10-(hydroxymethyl)-5-methoxy-3-methylidene-2-oxo-2H,3H,3aH,4H,5H,8H,9H,11aH-cyclodeca[b]furan-4-yl 2-methylbutanoate	C21 H28 O7	21.9817	56049.6	392.183	414.165	415.173	26.055	3	62.4	DDA for preferred ion	[M+H]+1	6.97012e+06
Norcodeine	C17 H19 N O3	0	-0.01	285.136	285.136	286.144	20.496	8	62.4	DDA for preferred ion	[M+H]+1	1.50891e+07
7,8-Bis(hydroxymethyl)-1,4a-dimethyl-3,4,4a,5,6,7-hexahydro-2H-benzo[7]annulen-2-one	C15 H22 O3	-8e-05	-0.31	250.157	250.157	251.164	21.576	12	62.3	DDA for preferred ion	[M+H]+1	2.71425e+07
Glycerophospho-N-palmitoyl ethanolamine	C21 H44 N O7 P	0.00017	0.37	453.286	453.286	454.293	69.878	2	62.3	DDA for preferred ion	[M+H]+1	2.61294e+07
Genipin	C11 H14 O5	-78.0325	-345148	226.084	148.052	147.044	25.45	1	62.3	DDA for other ion	[M-H]-1	6.44596e+06
(6aR,9R,9aR)-9-Acetyl-3-[(1E,3E,5S)-3,5-dimethyl-1,3-heptadien-1-yl]-6a-methyl-9,9a-dihydro-6H-furo[2,3-H]isochromene-6,8(6aH)-dione	C23 H26 O5	0.00012	0.33	382.178	382.178	383.185	39.532	6	62.3	DDA for preferred ion	[M+H]+1	2.15459e+07
Paeonol 丹皮酚	C9 H10 O3	6e-05	0.34	166.063	166.063	167.07	23.756	8	62.3	DDA for preferred ion	[M+H]+1	2.7359e+07
Methyl (2E)-3-[5-acetoxy-9-(3-furyl)-4-hydroxy-3,3,5a,9a-tetramethyl-7-oxododecahydro[2]benzofuro[5,4-f]oxireno[d]isochromen-11b(1H)-yl]acrylate	C29 H36 O10	-0.00173	-3.19	544.231	544.229	545.236	42.437	6	62.2	DDA for preferred ion	[M+H]+1	1.6129e+07
Senkyunolide H	C12 H16 O4	-18.0106	-80367	224.105	206.094	207.101	21.242	3	62.2	DDA for preferred ion	[M+H]+1	3.46285e+07
NCGC00384655-01_C31H38O11_7,11-Methano-5H-cyclodeca[3,4]benz[1,2-b]oxet-5-one, 6,12b-bis(acetyloxy)-12-(benzoyloxy)-1,2a,3,4,4a,6,9,10,11,12,12a,12b-dodecahydro-4,9,11-trihydroxy-4a,8,13,13-tetramethyl-, (2aR,4aS,6R,9S,11S,12S,12aR,12bS)-	C31 H38 O11	21.9814	37495.5	586.241	608.223	609.23	27.088	1	62.1	DDA for preferred ion	[M+H]+1	1.4576e+07
4-Methylhippuric acid	C10 H11 N O3	-41.0264	-212491	193.074	152.048	153.055	2.162	10	62.1	DDA for other ion	[M+H]+1	6.49256e+06
3-Hydroxy-3-(methoxycarbonyl)pentanedioic acid	C7 H10 O7	-0.00031	-1.51	206.043	206.042	205.035	8.137	3	62.1	DDA for preferred ion	[M-H]-1	3.3869e+07
6-Hydroxy-5a,9-dimethyl-3-methylene-3a,4,5,5a,6,7,9a,9b-octahydronaphtho[1,2-b]furan-2(3H)-one	C15 H20 O3	-0.00011	-0.46	248.141	248.141	249.148	22.245	17	62.1	DDA for preferred ion	[M+H]+1	1.36171e+07
N-Acetyldopamine	C10 H13 N O3	0.00027	1.39	195.09	195.09	196.097	16.734	2	62.1	DDA for preferred ion	[M+H]+1	1.33217e+08
Octopine	C9 H18 N4 O4	0.00013	0.53	246.133	246.133	247.14	3.777	1	62.1	DDA for preferred ion	[M+H]+1	1.91824e+07
Acetanilide	C8 H9 N O	0.00013	0.97	135.068	135.069	136.076	23.18	3	62	DDA for preferred ion	[M+H]+1	3.84577e+07
N1-[4-(6-Methyl-1,3-benzothiazol-2-yl)phenyl]-2-cyclopentyl-2-phenylacetamide	C27 H26 N2 O S	-0.0013	-3.06	426.177	426.175	427.183	15.564	1	62	DDA for preferred ion	[M+H]+1	5.96692e+07
Shikimic acid 莽草酸	C7 H10 O5	-0.00073	-4.2	174.053	174.052	173.045	16.716	2	62	DDA for preferred ion	[M-H]-1	5.48338e+06
Piscidic Acid	C11 H12 O7	-0.00034	-1.33	256.058	256.058	255.051	18.689	1	62	DDA for preferred ion	[M-H]-1	7.90683e+08
4-amino-1-phenyl-6-(phenylimino)-1,2,5,6-tetrahydro-1,3,5-triazin-2-one	C15 H13 N5 O	-41.028	-146995	279.112	238.084	239.091	23.03	1	61.9	DDA for other ion	[M+H]+1	8.42356e+06
Dimethyl 2,6-naphthalenedicarboxylate	C14 H12 O4	17.0267	69760.7	244.074	261.1	262.108	6.555	2	61.9	DDA for preferred ion	[M+H]+1	5.42357e+07
Coixol 薏苡素	C8 H7 N O3	0.00026	1.55	165.043	165.043	166.05	4.886	1	61.8	DDA for preferred ion	[M+H]+1	1.55099e+08
1,4-dihydroxy-6,6,9a-trimethyl-4,5,5a,7,8,9-hexahydro-1H-benzo[e][2]benzofuran-3-one	C15 H22 O4	21.9805	82586.2	266.152	288.132	289.14	9.063	8	61.8	DDA for preferred ion	[M+H]+1	1.10541e+08
N1-[4-(6-Methyl-1,3-benzothiazol-2-yl)phenyl]-2-cyclopentyl-2-phenylacetamide	C27 H26 N2 O S	-41.0277	-96269.2	426.177	385.149	427.183	15.384	1	61.8	DDA for other ion	[M+ACN+H]+1	7.49364e+07
2-Hydroxycinnamic acid	C9 H8 O3	-0.00012	-0.72	164.047	164.047	147.044	22.412	5	61.7	DDA for other ion	[M+H-H2O]+1	1.30596e+07
Imazapic	C14 H17 N3 O3	0.00019	0.7	275.127	275.127	276.134	18.598	2	61.7	DDA for preferred ion	[M+H]+1	1.17368e+07
Pyrenophorol	C16 H24 O6	0.0001	0.33	312.157	312.157	311.15	23.162	2	61.6	DDA for preferred ion	[M-H]-1	2.64648e+07
NCGC00381067-01!methyl 3,5-dimethoxy-2-[5-methoxy-6-(2-methoxypropyl)-4-oxopyran-3-carbonyl]benzoate	C21 H24 O9	4e-05	0.1	420.142	420.142	443.132	27.045	2	61.6	DDA for other ion	[M+Na]+1	1.1968e+06
NCGC00180030-03!1-(2,4,5-trimethoxyphenyl)propane-1,2-diol	C12 H18 O5	-50.0367	-206665	242.115	192.079	225.112	35.619	3	61.6	DDA for other ion	[M+H+MeOH]+1	1.90019e+08
NCGC00381245-01_C22H30O8_2-[6-{[(2Z)-4-Acetoxy-2-methyl-2-butenoyl]oxy}-2-hydroxy-3-(3-hydroxy-1-propen-2-yl)-4-methyl-4-vinylcyclohexyl]acrylic acid	C22 H30 O8	21.9843	52071.5	422.194	444.178	445.186	34.569	1	61.6	DDA for preferred ion	[M+H]+1	3.36477e+06
COLFORSIN	C22 H34 O7	21.9821	53584.7	410.23	432.213	433.22	37.998	4	61.5	DDA for preferred ion	[M+H]+1	9.37981e+06
3-(2,1,3-Benzothiadiazol-4-ylamino)-2-(2,2-dimethylpropanoyl)acrylonitrile	C14 H14 N4 O S	-0.00111	-3.88	286.089	286.088	285.08	31.668	1	61.5	DDA for preferred ion	[M-H]-1	2.22797e+07
Fraxinellone 梣酮	C14 H16 O3	18.0108	77596	232.11	250.121	233.117	39.906	7	61.5	DDA for other ion	[M+H-H2O]+1	5.25777e+06
1,4-dihydroxy-6,6,9a-trimethyl-4,5,5a,7,8,9-hexahydro-1H-benzo[e][2]benzofuran-3-one	C15 H22 O4	-0.00011	-0.43	266.152	266.152	265.144	30.135	10	61.5	DDA for preferred ion	[M-H]-1	8.81396e+08
3-Succinoylpyridine	C9 H9 N O3	6e-05	0.36	179.058	179.058	180.066	19.365	6	61.5	DDA for preferred ion	[M+H]+1	1.60021e+08
6-(3-Furyl)-13-hydroxy-5,12,16,16-tetramethyl-7,10,17-trioxahexacyclo[13.3.3.01,15 02,12 05,11 09,11]henicos-19-ene-8,14,21-trione	C26 H28 O8	-0.00228	-4.88	468.178	468.176	469.183	50.124	1	61.4	DDA for preferred ion	[M+H]+1	1.48567e+07
Benzo[E]pyrazolo[5,1-c][1,2,4]triazin-8-yl N,N-dimethylcarbamate	C12 H11 N5 O2	18.0093	70050.4	257.091	275.101	258.097	2.974	1	61.4	DDA for other ion	[M+H-H2O]+1	3.52799e+08
4-methoxy-5-methyl-6-[(2S,3S)-2-methyl-3-[(2Z,4E)-4-methyl-5-[(1S,2S,4R,5R)-1,2,4-trimethyl-3,6-dioxabicyclo[3.1.0]hexan-4-yl]penta-2,4-dien-2-yl]oxiran-2-yl]pyran-2-one	C23 H30 O6	-8e-05	-0.21	402.204	402.204	420.238	58.342	5	61.2	DDA for preferred ion	[M+NH4]+1	1.55576e+08
4-methoxy-5-methyl-6-[(2S,3S)-2-methyl-3-[(2Z,4E)-4-methyl-5-[(1S,2S,4R,5R)-1,2,4-trimethyl-3,6-dioxabicyclo[3.1.0]hexan-4-yl]penta-2,4-dien-2-yl]oxiran-2-yl]pyran-2-one	C23 H30 O6	-6e-05	-0.15	402.204	402.204	403.211	57.812	5	61.2	DDA for preferred ion	[M+H]+1	2.96343e+07
(3aR,4aS,5R,7aS,8S,9aR)-5-Hydroxy-4a,8-dimethyl-3-methyleneoctahydroazuleno[6,5-b]furan-2,6(3H,4H)-dione	C15 H20 O4	18.0106	68186.9	264.136	282.147	265.143	28.025	23	61.2	DDA for other ion	[M+H-H2O]+1	2.88688e+07
4-methoxy-5-methyl-6-[(2S,3S)-2-methyl-3-[(2Z,4E)-4-methyl-5-[(1S,2S,4R,5R)-1,2,4-trimethyl-3,6-dioxabicyclo[3.1.0]hexan-4-yl]penta-2,4-dien-2-yl]oxiran-2-yl]pyran-2-one	C23 H30 O6	9e-05	0.23	402.204	402.204	403.212	56.974	5	61.2	DDA for preferred ion	[M+H]+1	4.20171e+07
Indoprofen	C17 H15 N O3	2e-05	0.06	281.105	281.105	282.112	21.614	2	61.2	DDA for preferred ion	[M+H]+1	1.07285e+08
2-[(1S,2S,4aR,8aS)-1-hydroxy-4a-methyl-8-methylidene-1,2,3,4,5,6,7,8a-octahydronaphthalen-2-yl]prop-2-enoic acid	C15 H22 O3	1e-05	0.05	250.157	250.157	233.154	26.58	18	61.2	DDA for preferred ion	[M+H-H2O]+1	4.09517e+07
4,8-Dihydroxy-6-methoxy-3-methyl-3,4-dihydro-1H-isochromen-1-one	C11 H12 O5	-0.00013	-0.56	224.068	224.068	225.076	23.813	13	61.2	DDA for preferred ion	[M+H]+1	3.22268e+07
Fraxinellone 梣酮	C14 H16 O3	0.00011	0.49	232.11	232.11	215.107	23.415	5	61.1	DDA for preferred ion	[M+H-H2O]+1	1.2761e+07
Arenobufagin 沙蟾蜍精	C24 H32 O6	-0.00277	-6.65	416.22	416.217	417.224	36.366	6	61.1	DDA for preferred ion	[M+H]+1	1.80941e+06
3-trifluoromethyl-N-Methylamphetamine	C11 H14 F3 N	-0.00139	-6.39	217.108	217.106	218.114	8.803	1	61	DDA for preferred ion	[M+H]+1	3.58349e+07
2-Phenyl-3-(3,4,5-trimethoxyphenyl)acrylonitrile	C18 H17 N O3	5e-05	0.18	295.121	295.121	296.128	22.415	2	61	DDA for preferred ion	[M+H]+1	1.67024e+07
N-Benzylformamide	C8 H9 N O	-17.0264	-126057	135.068	118.042	136.076	7.245	3	61	DDA for other ion	[M+NH4]+1	2.69566e+08
NCGC00347789-02_C19H24O7_(3S,5Z,8S,9R)-8,9,16-Trihydroxy-14-methoxy-3-methyl-3,4,9,10,11,12-hexahydro-1H-2-benzoxacyclotetradecine-1,7(8H)-dione	C19 H24 O7	21.9849	60372.9	364.152	386.137	387.145	36.463	4	61	DDA for preferred ion	[M+H]+1	2.91302e+06
Eltrombopag (SB-497115-GR)	C25 H22 N4 O4	-21.9856	-49722.8	442.164	420.178	443.168	28.928	3	60.9	DDA for other ion	[M+Na]+1	9.18242e+06
2,3-Methylenedioxyamphetamine	C10 H13 N O2	0.00018	0.98	179.095	179.095	180.102	18.022	8	60.9	DDA for preferred ion	[M+H]+1	1.97863e+07
N,N-Dimethylsphingosine	C20 H41 N O2	0.00024	0.74	327.314	327.314	310.311	69.937	2	60.9	DDA for preferred ion	[M+H-H2O]+1	2.12812e+07
9-Oxo-10(E),12(E)-octadecadienoic acid	C18 H30 O3	-5e-05	-0.15	294.219	294.219	295.227	71.557	2	60.9	DDA for preferred ion	[M+H]+1	1.00562e+07
Myristicin	C11 H12 O3	0.00014	0.74	192.079	192.079	193.086	56.96	4	60.9	DDA for preferred ion	[M+H]+1	6.39922e+08
(6aR,9R,9aR)-9-Acetyl-3-[(1E,3E,5S)-3,5-dimethyl-1,3-heptadien-1-yl]-6a-methyl-9,9a-dihydro-6H-furo[2,3-H]isochromene-6,8(6aH)-dione	C23 H26 O5	-0.00033	-0.87	382.178	382.178	383.185	38.925	6	60.9	DDA for preferred ion	[M+H]+1	5.80483e+08
NCGC00385811-01!6-[3-[(3,4-dimethoxyphenyl)methyl]-4-methoxy-2-(methoxymethyl)butyl]-4-methoxy-1,3-benzodioxole	C24 H32 O7	17.0266	39393.9	432.215	449.241	450.249	29.648	6	60.8	DDA for preferred ion	[M+H]+1	2.78275e+07
2,4-Dimethylbenzaldehyde	C9 H10 O	0.00014	1.05	134.073	134.073	135.081	42.767	5	60.8	DDA for preferred ion	[M+H]+1	3.2186e+07
Abscisic acid 脱落酸	C15 H20 O4	-2e-05	-0.06	264.136	264.136	265.143	38.699	7	60.8	DDA for preferred ion	[M+H]+1	1.47027e+07
(4S,5Z,6S)-4-(2-methoxy-2-oxoethyl)-5-[2-[(E)-3-phenylprop-2-enoyl]oxyethylidene]-6-[(2S,3R,4S,5S,6R)-3,4,5-trihydroxy-6-(hydroxymethyl)oxan-2-yl]oxy-4H-pyran-3-carboxylic acid	C14 H16 O3	-0.00011	-0.47	232.11	232.11	233.117	38.796	7	60.8	DDA for preferred ion	[M+H]+1	1.37144e+08
(6aR,9R,9aR)-9-Acetyl-3-[(1E,3E,5S)-3,5-dimethyl-1,3-heptadien-1-yl]-6a-methyl-9,9a-dihydro-6H-furo[2,3-H]isochromene-6,8(6aH)-dione	C23 H26 O5	-0.00027	-0.71	382.178	382.178	383.185	34.697	5	60.7	DDA for preferred ion	[M+H]+1	2.87011e+06
Fraxinellone 梣酮	C14 H16 O3	0.00016	0.71	232.11	232.11	233.117	37.585	7	60.6	DDA for preferred ion	[M+H]+1	5.00232e+06
N-Acetyldopamine	C10 H13 N O3	0.00016	0.8	195.09	195.09	196.097	17.898	2	60.6	DDA for preferred ion	[M+H]+1	2.79131e+07
NCGC00384655-01_C31H38O11_7,11-Methano-5H-cyclodeca[3,4]benz[1,2-b]oxet-5-one, 6,12b-bis(acetyloxy)-12-(benzoyloxy)-1,2a,3,4,4a,6,9,10,11,12,12a,12b-dodecahydro-4,9,11-trihydroxy-4a,8,13,13-tetramethyl-, (2aR,4aS,6R,9S,11S,12S,12aR,12bS)-	C31 H38 O11	21.9819	37496.3	586.241	608.223	609.231	28.539	1	60.6	DDA for preferred ion	[M+H]+1	9.94979e+06
NCGC00381067-01!methyl 3,5-dimethoxy-2-[5-methoxy-6-(2-methoxypropyl)-4-oxopyran-3-carbonyl]benzoate	C21 H24 O9	0.00012	0.3	420.142	420.142	421.149	40.687	2	60.6	DDA for other ion	[M+H]+1	3.03473e+06
4-[5-(4-hydroxy-3-methoxyphenyl)-3,4-dimethyloxolan-2-yl]-2-methoxyphenol	C20 H24 O5	-0.00042	-1.22	344.162	344.162	345.169	22.943	1	60.5	DDA for preferred ion	[M+H]+1	6.97697e+07
1-(Carboxymethyl)cyclohexanecarboxylic acid	C9 H14 O4	-0.00076	-4.06	186.089	186.088	185.081	28.43	1	60.5	DDA for preferred ion	[M-H]-1	6.03574e+06
Pesticide6_Metconazole_C17H22ClN3O_5-(4-Chlorophenylmethyl)-2,2-dimethyl-1-(1H-1,2,4-triazol-1-ylmethyl)cyclopentanol	C17 H22 Cl N3 O	-0.00357	-11.2	319.145	319.142	320.149	20.727	2	60.5	DDA for preferred ion	[M+H]+1	3.31121e+07
(6α)-11,12-Dihydroxy-6,20-epoxyabieta-8(14),9(11),12-triene-7,20-dione	C20 H24 O5	-0.00031	-0.91	344.162	344.162	345.169	24.301	7	60.4	DDA for preferred ion	[M+H]+1	4.61074e+07
6-Amino-3-methyl-4-phenyl-1,4-dihydropyrano[2,3-c]pyrazole-5-carbonitrile	C14 H12 N4 O	18.0091	71436.1	252.101	270.11	251.092	22.6	2	60.4	DDA for other ion	[M-H-H2O]-1	2.02716e+07
NCGC00380879-01_C23H28O7_1,3-Benzodioxole, 4-methoxy-6-[(2S,3R,4R,5S)-tetrahydro-3,4-dimethyl-5-(3,4,5-trimethoxyphenyl)-2-furanyl]-	C23 H28 O7	7e-05	0.18	416.183	416.184	417.191	39.297	2	60.4	DDA for preferred ion	[M+H]+1	1.70041e+07
o-Veratraldehyde 邻藜芦醛	C9 H10 O3	0.00011	0.64	166.063	166.063	167.07	36.846	8	60.3	DDA for preferred ion	[M+H]+1	1.93729e+07
(6aR,9R,9aR)-9-Acetyl-3-[(1E,3E,5S)-3,5-dimethyl-1,3-heptadien-1-yl]-6a-methyl-9,9a-dihydro-6H-furo[2,3-H]isochromene-6,8(6aH)-dione	C23 H26 O5	-9e-05	-0.23	382.178	382.178	383.185	39.197	6	60.3	DDA for preferred ion	[M+H]+1	5.29429e+07
(6α)-11,12-Dihydroxy-6,20-epoxyabieta-8(14),9(11),12-triene-7,20-dione	C20 H24 O5	-32.0264	-93056.1	344.162	312.136	345.169	30.074	7	60.3	DDA for other ion	[M+H+MeOH]+1	7.76056e+08
(6aR,9R,9aR)-9-Acetyl-3-[(1E,3E,5S)-3,5-dimethyl-1,3-heptadien-1-yl]-6a-methyl-9,9a-dihydro-6H-furo[2,3-H]isochromene-6,8(6aH)-dione	C23 H26 O5	-0.00012	-0.31	382.178	382.178	383.185	40.265	6	60.3	DDA for preferred ion	[M+H]+1	5.36637e+07
Hexaconazole	C14 H17 Cl2 N3 O	0.00245	7.83	313.075	313.077	314.085	6.186	2	60.2	DDA for preferred ion	[M+H]+1	4.86681e+08
Tyrosylalanine	C12 H16 N2 O4	0.00011	0.43	252.111	252.111	253.118	8.845	4	60.2	DDA for preferred ion	[M+H]+1	3.15871e+07
N-Oleoylethanolamine	C20 H39 N O2	-8e-05	-0.25	325.298	325.298	326.305	71.647	2	60.2	DDA for preferred ion	[M+H]+1	5.00535e+07
NCGC00384974-01!4-[5-(4-hydroxy-3,5-dimethoxyphenyl)-3,4-dimethyloxolan-2-yl]-2,6-dimethoxyphenol	C22 H28 O7	-5e-05	-0.13	404.183	404.183	405.191	27.487	2	60.2	DDA for preferred ion	[M+H]+1	2.99964e+07
1-[(Benzyloxy)carbonyl]-2-indolinecarboxylic acid	C17 H15 N O4	0.00016	0.54	297.1	297.1	298.108	21.131	1	60.2	DDA for preferred ion	[M+H]+1	1.0435e+08
6-[3-[(3,4-dimethoxyphenyl)methyl]-4-methoxy-2-(methoxymethyl)butyl]-4-methoxy-1,3-benzodioxole	C24 H32 O7	17.0264	39393.4	432.215	449.241	450.248	28.099	3	60.1	DDA for preferred ion	[M+H]+1	9.9505e+06
Senkyunolide H	C12 H16 O4	-18.0105	-80366.3	224.105	206.094	207.102	23.088	3	60.1	DDA for preferred ion	[M+H]+1	4.39259e+07
Octyl gallate 没食子酸辛酯	C15 H22 O5	4e-05	0.15	282.147	282.147	281.14	26.376	8	60.1	DDA for preferred ion	[M-H]-1	1.80005e+07
N,N-Dimethylsphingosine	C20 H41 N O2	-18.0105	-55025.2	327.314	309.303	310.311	69.425	4	60	DDA for preferred ion	[M+H]+1	4.10669e+07
(6α)-11,12-Dihydroxy-6,20-epoxyabieta-8(14),9(11),12-triene-7,20-dione	C20 H24 O5	-0.0004	-1.16	344.162	344.162	345.169	24.535	7	60	DDA for preferred ion	[M+H]+1	4.31692e+07
4-methoxy-5-methyl-6-[(2S,3S)-2-methyl-3-[(2Z,4E)-4-methyl-5-[(1S,2S,4R,5R)-1,2,4-trimethyl-3,6-dioxabicyclo[3.1.0]hexan-4-yl]penta-2,4-dien-2-yl]oxiran-2-yl]pyran-2-one	C23 H30 O6	3e-05	0.06	402.204	402.204	425.193	50.951	3	60	DDA for preferred ion	[M+Na]+1	2.97093e+07
Butyl benzoate	C11 H14 O2	6e-05	0.36	178.099	178.099	179.107	38.897	4	60	DDA for preferred ion	[M+H]+1	2.31611e+07
3-hydroxy-2-[[1-[2-[(4-hydroxybenzoyl)amino]-3-methylbutanoyl]pyrrolidine-2-carbonyl]amino]benzoic acid	C24 H27 N3 O7	-4.9592	-10569.8	469.185	464.226	487.215	22.641	2	59.9	DDA for other ion	[M+Na]+1	1.22105e+07
β-Asarone β-细辛醚	C12 H16 O3	0.0003	1.45	208.11	208.11	209.118	41.099	4	59.9	DDA for preferred ion	[M+H]+1	9.28193e+06
1,3-Dimethylbutylamine	C6 H15 N	0.00036	3.6	101.12	101.121	102.128	73.639	1	59.8	DDA for preferred ion	[M+H]+1	2.54529e+08
Methylene blue	C16 H17 N3 S	0.00264	9.34	283.114	283.117	284.124	15.561	1	59.8	DDA for preferred ion	[M+H]+1	3.98958e+08
4-oxo-4-(3-oxodecan-2-ylamino)butanoic acid	C14 H25 N O4	21.9845	81070.1	271.178	293.163	294.17	18.883	2	59.7	DDA for preferred ion	[M+H]+1	1.4596e+07
NCGC00384974-01!4-[5-(4-hydroxy-3,5-dimethoxyphenyl)-3,4-dimethyloxolan-2-yl]-2,6-dimethoxyphenol	C22 H28 O7	-0.00016	-0.4	404.183	404.183	387.18	33.578	6	59.7	DDA for other ion	[M+H-H2O]+1	3.74737e+07
Cephalotaxine 三尖杉碱	C18 H21 N O4	-4e-05	-0.12	315.147	315.147	316.154	19.064	4	59.7	DDA for preferred ion	[M+H]+1	3.16542e+07
Pesticide6_Metconazole_C17H22ClN3O_5-(4-Chlorophenylmethyl)-2,2-dimethyl-1-(1H-1,2,4-triazol-1-ylmethyl)cyclopentanol	C17 H22 Cl N3 O	-0.0034	-10.65	319.145	319.142	320.149	21.451	2	59.6	DDA for preferred ion	[M+H]+1	5.04605e+07
5-(Methoxymethyl)-2-methyl-4,7-dihydropyrazolo[1,5-a]pyrimidin-7-one	C9 H11 N3 O2	0.00014	0.72	193.085	193.085	226.119	14.902	1	59.5	DDA for preferred ion	[M+H+MeOH]+1	3.4352e+07
Mevalonic Acid Lactone	C6 H10 O3	-0.00115	-8.86	130.063	130.062	129.055	11.008	1	59.5	DDA for preferred ion	[M-H]-1	1.13313e+08
1-(2-Chloro-6-fluorobenzyl)-4-{3-[({[(4-methylphenyl)sulfonyl]amino}carbonyl)amino]propyl}piperazine	C22 H28 Cl F N4 O3 S	-0.00045	-0.94	482.155	482.155	483.162	26.176	2	59.5	DDA for preferred ion	[M+H]+1	1.69299e+07
Genipin	C11 H14 O5	-18.011	-79665.2	226.084	208.073	207.066	26.063	2	59.5	DDA for preferred ion	[M-H]-1	3.29746e+06
NCGC00385056-01_C23H32O8_Propanoic acid, 2-methyl-, [(4S)-4-(acetyloxy)-5-[4-(acetyloxy)-1-methylbutyl]-2,3,3a,4,7,7a-hexahydro-3-methylene-2-oxo-6-benzofuranyl]methyl ester	C23 H32 O8	21.985	50400.1	436.21	458.195	459.202	43.424	1	59.5	DDA for preferred ion	[M+H]+1	4.83954e+06
NCGC00380626-01_C12H18O4_2-Cyclohexen-1-one, 4,6-dihydroxy-3-[(1E)-3-hydroxy-3-methyl-1-buten-1-yl]-6-methyl-, (4R,6S)-	C12 H18 O4	-18.0104	-79649.7	226.121	208.11	209.117	21.823	6	59.4	DDA for preferred ion	[M+H]+1	2.79699e+07
Verrucarol	C15 H22 O4	-3e-05	-0.12	266.152	266.152	267.159	23.663	9	59.4	DDA for preferred ion	[M+H]+1	8.92026e+07
Fraxinellone 梣酮	C14 H16 O3	0.0001	0.45	232.11	232.11	233.117	25.159	6	59.4	DDA for preferred ion	[M+H]+1	7.26714e+06
α-Methylhistamine	C6 H11 N3	5e-05	0.39	125.095	125.095	126.103	73.588	6	59.3	DDA for preferred ion	[M+H]+1	7.06567e+07
Fraxinellone 梣酮	C14 H16 O3	-21.9841	-94714.1	232.11	210.126	211.133	37.002	1	59.3	DDA for other ion	[M+H]+1	1.17955e+07
Oleamide	C18 H35 N O	-3e-05	-0.1	281.272	281.272	282.279	72.461	2	59.3	DDA for preferred ion	[M+H]+1	5.48034e+07
Debromohymenialdisine	C11 H11 N5 O2	-0.00099	-4.05	245.091	245.09	246.098	14.719	2	59.2	DDA for preferred ion	[M+H]+1	2.88607e+07
Tentoxin	C22 H30 N4 O4	-0.00152	-3.67	414.227	414.225	432.259	22.366	2	59.2	DDA for preferred ion	[M+NH4]+1	5.00869e+06
(6aR,9R,9aR)-9-Acetyl-3-[(1E,3E,5S)-3,5-dimethyl-1,3-heptadien-1-yl]-6a-methyl-9,9a-dihydro-6H-furo[2,3-H]isochromene-6,8(6aH)-dione	C23 H26 O5	-3e-05	-0.07	382.178	382.178	383.185	39.878	6	59.2	DDA for preferred ion	[M+H]+1	7.43889e+06
(2E,6E,12E)-18-(2,6-Dioxo-4-piperidinyl)-9,11-dihydroxy-8-methoxy-10,12,14-trimethyl-15-oxo-2,6,12-octadecatrienoic acid	C27 H41 N O8	0.00034	0.67	507.283	507.284	508.291	44.742	5	59.2	DDA for preferred ion	[M+H]+1	4.85898e+07
N-Methylanthranilic Acid	C8 H9 N O2	9e-05	0.62	151.063	151.063	152.071	19.365	3	59.2	DDA for preferred ion	[M+H]+1	1.23924e+08
N'-Hydroxy-5,7-dimethylpyrazolo[1,5-a]pyrimidine-3-carboximidamide	C9 H11 N5 O	-0.00109	-5.33	205.096	205.095	206.102	17.279	1	59.2	DDA for preferred ion	[M+H]+1	5.17052e+06
6-Acetylmorphine	C19 H21 N O4	-0.00011	-0.34	327.147	327.147	328.154	37.967	8	59.1	DDA for preferred ion	[M+H]+1	2.75806e+07
NCGC00380781-01_C15H20N2O5_	C15 H20 N2 O5	21.9841	71345.3	308.137	330.121	331.129	18.195	1	59.1	DDA for preferred ion	[M+H]+1	1.15e+07
NCGC00247521-02_C22H26O5_4-[(3R)-5,7-Dimethoxy-6-(3-methyl-2-buten-1-yl)-3,4-dihydro-2H-chromen-3-yl]-1,3-benzenediol	C22 H26 O5	9e-05	0.25	370.178	370.178	371.185	34.879	2	59.1	DDA for preferred ion	[M+H]+1	3.86768e+07
Vigabatrin	C6 H11 N O2	0.00028	2.17	129.079	129.079	162.113	2.915	8	59	DDA for preferred ion	[M+H+MeOH]+1	3.13813e+07
Myristicin	C11 H12 O3	-0.00028	-1.46	192.079	192.078	225.112	21.919	4	59	DDA for preferred ion	[M+H+MeOH]+1	5.1067e+09
Pseudolaric acid C 土槿皮丙酸	C21 H26 O7	-0.00048	-1.22	390.168	390.167	391.175	23.526	4	59	DDA for preferred ion	[M+H]+1	3.04668e+07
(4S,5Z,6S)-4-(2-methoxy-2-oxoethyl)-5-[2-[(E)-3-phenylprop-2-enoyl]oxyethylidene]-6-[(2S,3R,4S,5S,6R)-3,4,5-trihydroxy-6-(hydroxymethyl)oxan-2-yl]oxy-4H-pyran-3-carboxylic acid	C14 H16 O3	-0.00012	-0.5	232.11	232.11	233.117	38.469	8	58.9	DDA for preferred ion	[M+H]+1	6.53214e+08
Kinetin	C10 H9 N5 O	21.9829	102208	215.081	237.064	238.071	6.163	2	58.9	DDA for preferred ion	[M+H]+1	2.1814e+09
2,6-Pyridinecarboxylic acid	C7 H5 N O4	18.0109	107835	167.022	185.033	186.04	4.551	1	58.9	DDA for other ion	[M+H]+1	1.45789e+07
Dihydroartemisinin 双氢青蒿素	C15 H24 O5	8e-05	0.3	284.162	284.162	283.155	25.373	1	58.9	DDA for preferred ion	[M-H]-1	4.50357e+06
N-(3-Cyano-4,5-dimethyl-2-thienyl)-2-(4-phenylpiperazino)acetamide	C19 H22 N4 O S	0.00236	6.67	354.151	354.154	355.161	15.221	1	58.8	DDA for preferred ion	[M+H]+1	1.08219e+07
(3E,12E)-3,12-dimethyl-8-methylidene-6,18-dioxatricyclo[14.2.1.0⁵,⁹]nonadeca-3,12,16(19)-triene-7,17-dione	C20 H24 O4	21.9837	66989.2	328.167	350.151	351.158	33.916	1	58.7	DDA for preferred ion	[M+H]+1	6.80746e+07
Bavachinin	C21 H22 O4	-0.00042	-1.26	338.152	338.151	339.159	33.918	11	58.7	DDA for preferred ion	[M+H]+1	3.69609e+07
Jasmonic Acid	C12 H18 O3	0.0002	0.95	210.126	210.126	211.133	40.363	3	58.7	DDA for preferred ion	[M+H]+1	1.74471e+07
Paeonol 丹皮酚	C9 H10 O3	0.00015	0.89	166.063	166.063	167.07	28	8	58.6	DDA for preferred ion	[M+H]+1	3.32839e+07
Arenobufagin 沙蟾蜍精	C24 H32 O6	-0.00231	-5.55	416.22	416.218	417.225	48.671	4	58.6	DDA for preferred ion	[M+H]+1	2.76242e+06
Saxitoxin	C10 H17 N7 O4	0.0029	9.7	299.134	299.137	300.144	6.92	2	58.6	DDA for preferred ion	[M+H]+1	2.50475e+08
2-Acetyl-6-(3-butyryl-2,4,6-trihydroxy-5-methylbenzyl)-3,5-dihydroxy-4,4-dimethyl-2,5-cyclohexadien-1-one	C22 H26 O8	6e-05	0.15	418.163	418.163	441.152	34.643	4	58.6	DDA for preferred ion	[M+Na]+1	1.38367e+07
Arctigenin 牛蒡子苷元	C21 H24 O6	-0.00021	-0.55	372.157	372.157	373.164	25.232	6	58.6	DDA for preferred ion	[M+H]+1	2.08952e+07
Triptonide 雷公藤内酯酮	C20 H22 O6	-0.00014	-0.38	358.142	358.142	359.149	28.817	7	58.6	DDA for preferred ion	[M+H]+1	1.90601e+07
BMK methyl glycidate	C11 H12 O3	0.00017	0.88	192.079	192.079	193.086	19.763	4	58.6	DDA for preferred ion	[M+H]+1	2.96884e+07
Myristicin	C11 H12 O3	2e-05	0.12	192.079	192.079	225.112	44.113	4	58.5	DDA for preferred ion	[M+H+MeOH]+1	9.03911e+07
N-Acetylornithine	C7 H14 N2 O3	-32.026	-183952	174.1	142.074	175.108	2.671	4	58.5	DDA for other ion	[M+H+MeOH]+1	2.12539e+07
2,5a,11,11,13a-Pentamethyl-5a,6,6a,13a,13b,13c-hexahydro-9H-spiro[furo[4,3,2-ij]pyrano[4',3':4,5]cyclohepta[1,2-f]isochromene-7,2'-oxirane]-1,5,9,13(2H,3aH,11H)-tetrone	C24 H26 O8	-21.9848	-49721.1	442.163	420.178	403.175	25.381	2	58.5	DDA for other ion	[M+H-H2O]+1	3.62242e+07
(4E,8E)-10-(4-Hydroxy-6-methoxy-7-methyl-3-oxo-1,3-dihydro-2-benzofuran-5-yl)-4,8-dimethyl-4,8-decadienoic acid	C22 H28 O6	-0.00014	-0.35	388.189	388.188	389.196	41.83	7	58.5	DDA for preferred ion	[M+H]+1	1.59215e+08
2,6-Di-tert-butyl-1,4-benzoquinone	C14 H20 O2	-0.00012	-0.54	220.146	220.146	221.153	24.155	2	58.5	DDA for preferred ion	[M+H]+1	1.05886e+07
1-(Carboxymethyl)cyclohexanecarboxylic acid	C9 H14 O4	-0.00069	-3.73	186.089	186.089	185.081	24.742	1	58.5	DDA for preferred ion	[M-H]-1	9.15032e+06
Codeine	C18 H21 N O3	6e-05	0.21	299.152	299.152	300.16	20.982	4	58.5	DDA for preferred ion	[M+H]+1	3.10935e+06
NCGC00179861-02_C15H26O2_1,8-Azulenediol, 1,2,3,3a,4,7,8,8a-octahydro-3a,6-dimethyl-1-(1-methylethyl)-, (1R,3aR,8S,8aS)-	C15 H26 O2	-50.0365	-210067	238.193	188.157	221.19	36.114	3	58.5	DDA for other ion	[M+H+MeOH]+1	9.62797e+06
Mesaconic acid	C5 H6 O4	18.0095	138506	130.027	148.036	147.029	3.505	9	58.5	DDA for other ion	[M-H]-1	3.31132e+07
Fraxinellone 梣酮	C14 H16 O3	0.00026	1.14	232.11	232.11	233.117	39.518	6	58.4	DDA for preferred ion	[M+H]+1	1.07301e+07
(2S,3S,4S,8R,9S,13R,14R,15S,16R)-3,4,8,14,15-pentahydroxy-2,13,16-trimethyl-6-methylidene-10-oxatetracyclo[7.6.1.0²,⁷.0¹²,¹⁶]hexadecan-11-one	C19 H28 O7	21.9841	59709.6	368.183	390.168	413.157	27.431	4	58.4	DDA for preferred ion	[M+Na]+1	9.16119e+07
Palmitoyl ethanolamide	C18 H37 N O2	0.00034	1.15	299.282	299.283	282.279	69.995	5	58.4	DDA for preferred ion	[M+H-H2O]+1	4.83422e+07
Butyl palmitate	C20 H40 O2	17.0264	54518.9	312.303	329.329	330.337	46.501	1	58.4	DDA for preferred ion	[M+H]+1	8.88952e+07
Aspartame	C14 H18 N2 O5	-3e-05	-0.11	294.122	294.122	295.129	19.125	2	58.4	DDA for preferred ion	[M+H]+1	2.42398e+07
10-(4-Sulfophenyl) decanoic acid	C16 H24 O5 S	-0.00015	-0.47	328.134	328.134	327.127	73.138	4	58.4	DDA for preferred ion	[M-H]-1	3.552e+07
Artemisinin	C15 H22 O5	5e-05	0.19	282.147	282.147	283.154	21.766	9	58.3	DDA for preferred ion	[M+H]+1	5.00909e+07
4-Phenyl-3-buten-2-one	C10 H10 O	3e-05	0.23	146.073	146.073	147.08	20.314	2	58.3	DDA for preferred ion	[M+H]+1	1.26894e+08
Methyl 4-hydroxy-3-methoxycinnamate 阿魏酸甲酯	C11 H12 O4	-32.026	-153917	208.074	176.048	209.081	41.369	3	58.3	DDA for other ion	[M+H+MeOH]+1	1.52804e+07
N1-[4-(6-Methyl-1,3-benzothiazol-2-yl)phenyl]-2-cyclopentyl-2-phenylacetamide	C27 H26 N2 O S	-0.00127	-2.99	426.177	426.175	427.183	15.701	1	58.3	DDA for preferred ion	[M+H]+1	3.05272e+07
methyl 4,10-diacetyloxy-5,9-dihydroxy-1,4a-dimethyl-7-propan-2-yl-2,3,4,9,10,10a-hexahydrophenanthrene-1-carboxylate	C25 H34 O8	21.9819	47556.6	462.225	484.207	485.215	43.255	2	58.2	DDA for preferred ion	[M+H]+1	2.00554e+07
NCGC00386063-01_C21H28O4_	C21 H28 O4	21.9821	63864.6	344.199	366.181	367.188	46.462	1	58.1	DDA for preferred ion	[M+H]+1	1.37715e+06
NCGC00384737-01!1-(3,4-dimethoxyphenyl)-2-(2-hydroxy-3-methoxy-5-prop-2-enylphenyl)propan-1-one	C21 H24 O5	-0.00015	-0.41	356.162	356.162	357.169	31.841	8	58.1	DDA for preferred ion	[M+H]+1	1.80513e+08
Myristicin	C11 H12 O3	0.00026	1.36	192.079	192.079	193.086	43.476	5	58	DDA for preferred ion	[M+H]+1	7.0847e+07
Palmitoyl ethanolamide	C18 H37 N O2	0.00036	1.21	299.282	299.283	282.28	69.387	5	58	DDA for preferred ion	[M+H-H2O]+1	1.40273e+07
Cytidine	C9 H13 N3 O5	-9e-05	-0.36	243.086	243.085	242.078	4.136	5	58	DDA for preferred ion	[M-H]-1	7.0771e+06
Loratadine	C22 H23 Cl N2 O2	-0.00059	-1.55	382.145	382.144	383.151	34.851	3	58	DDA for preferred ion	[M+H]+1	2.4018e+07
NCGC00347812-02_C26H34O12_beta-D-Glucopyranoside, 2-methoxy-4-[(1S,2S,3S)-1,2,3,4-tetrahydro-3,7-dihydroxy-2,3-bis(hydroxymethyl)-6-methoxy-1-naphthalenyl]phenyl	C26 H34 O12	17.0263	31635.3	538.205	555.231	556.239	20.697	5	58	DDA for preferred ion	[M+H]+1	1.07143e+07
2-(1-hydroxyethyl)-4-(2-hydroxypropyl)-2H-furan-5-one	C9 H14 O4	35.0372	188282	186.089	221.126	222.134	2.911	4	58	DDA for other ion	[M+H]+1	5.25358e+06
7,8-Dihydrobiopterin	C9 H13 N5 O3	-0.00114	-4.79	239.102	239.101	240.108	5.21	1	57.9	DDA for preferred ion	[M+H]+1	5.98997e+07
Cetirizine N-oxide	C21 H25 Cl N2 O4	-0.00316	-7.82	404.15	404.147	427.136	45.28	4	57.9	DDA for preferred ion	[M+Na]+1	1.09621e+07
3-(1-hydroxyethyl)-2,3,6,7,8,8a-hexahydropyrrolo[1,2-a]pyrazine-1,4-dione	C9 H14 N2 O3	0.00019	0.96	198.1	198.101	199.108	15.954	2	57.9	DDA for preferred ion	[M+H]+1	1.23861e+08
L-Dopa	C9 H11 N O4	0.00035	1.78	197.069	197.069	198.077	4.765	3	57.8	DDA for preferred ion	[M+H]+1	9.22623e+07
α-Cyperone α-香附酮	C15 H22 O	2e-05	0.08	218.167	218.167	219.174	24.322	12	57.8	DDA for preferred ion	[M+H]+1	6.70042e+07
NCGC00247521-02_C22H26O5_4-[(3R)-5,7-Dimethoxy-6-(3-methyl-2-buten-1-yl)-3,4-dihydro-2H-chromen-3-yl]-1,3-benzenediol	C22 H26 O5	0.00012	0.34	370.178	370.178	371.185	36.13	2	57.8	DDA for preferred ion	[M+H]+1	1.87837e+07
Irisxanthone	C20 H20 O11	-0.00014	-0.33	436.101	436.1	435.093	23.245	2	57.7	DDA for preferred ion	[M-H]-1	2.76996e+06
o-Veratraldehyde 邻藜芦醛	C9 H10 O3	0.00013	0.8	166.063	166.063	167.07	37.389	8	57.7	DDA for preferred ion	[M+H]+1	1.11217e+07
3-tert-Butyladipic acid	C10 H18 O4	-0.0002	-0.97	202.121	202.12	261.134	23.145	2	57.7	DDA for preferred ion	[M-H+HAc]-1	5.77203e+07
2-[(2-Methylimidazo[1,2-a]pyridin-3-yl)carbonyl]hydrazine-1-carboxamide	C10 H11 N5 O2	21.9831	94311.2	233.091	255.074	288.108	17.6	1	57.6	DDA for preferred ion	[M+H+MeOH]+1	2.29726e+07
Cortisone	C21 H28 O5	-0.00013	-0.37	360.194	360.194	383.183	32.804	12	57.6	DDA for preferred ion	[M+Na]+1	2.33085e+06
(4E,8E)-10-(4-Hydroxy-6-methoxy-7-methyl-3-oxo-1,3-dihydro-2-benzofuran-5-yl)-4,8-dimethyl-4,8-decadienoic acid	C22 H28 O6	18.0104	46395.9	388.189	406.199	429.188	35.923	7	57.6	DDA for other ion	[M+Na]+1	2.84349e+08
NCGC00169037-02_C25H34O8_beta-D-Glucopyranoside, 5-(4-hydroxyphenyl)-1-[2-(4-hydroxyphenyl)ethyl]pentyl	C25 H34 O8	21.9821	47557.1	462.225	484.207	485.215	44.019	4	57.5	DDA for preferred ion	[M+H]+1	8.80003e+06
Ketotifen fumarate (Zaditor)	C23 H23 N O5 S	-116.008	-272877	425.13	309.121	310.129	15.927	5	57.5	DDA for preferred ion	[M+H]+1	2.53485e+08
Carbofuran	C12 H15 N O3	-41.0265	-185552	221.105	180.079	222.112	26.197	8	57.5	DDA for other ion	[M+ACN+H]+1	2.05802e+07
3',4'-Dimethoxyacetophenone	C10 H12 O3	-0.0002	-1.09	180.079	180.078	181.086	38.473	2	57.5	DDA for preferred ion	[M+H]+1	1.09192e+08
NCGC00384974-01!4-[5-(4-hydroxy-3,5-dimethoxyphenyl)-3,4-dimethyloxolan-2-yl]-2,6-dimethoxyphenol	C22 H28 O7	-18.0106	-44560.4	404.183	386.173	387.18	32.567	6	57.5	DDA for preferred ion	[M+H]+1	8.44323e+07
Adenosine 5'-monophosphate	C10 H14 N5 O7 P	0.00202	5.82	347.063	347.065	386.028	8.24	2	57.4	DDA for other ion	[M+K]+1	1.00898e+07
L-Phenylalanine L-苯丙氨酸	C9 H11 N O2	18.0108	109104	165.079	183.09	166.086	17.487	4	57.4	DDA for other ion	[M+H-H2O]+1	4.25061e+07
6-(3,4,5-Trimethoxystyryl)-2,3,4,5-tetrahydropyridazin-3-one	C15 H18 N2 O4	4e-05	0.13	290.127	290.127	291.134	17.717	3	57.4	DDA for preferred ion	[M+H]+1	1.13442e+07
Quinolinone B_130054	C17 H17 N O5	39.9947	126923	315.111	355.105	338.102	21.604	1	57.4	DDA for other ion	[M+H-H2O]+1	1.42703e+07
NCGC00180030-03!1-(2,4,5-trimethoxyphenyl)propane-1,2-diol	C12 H18 O5	-18.0106	-74388.4	242.115	224.105	225.112	30.071	3	57.4	DDA for preferred ion	[M+H]+1	1.31759e+08
3-Hydroxy-4-(methoxycarbonyl)phenylboronic acid pinacol ester	C14 H19 B O5	-0.00217	-7.79	278.133	278.13	279.138	7.283	1	57.3	DDA for preferred ion	[M+H]+1	1.07658e+07
(4E,8E)-10-(4-Hydroxy-6-methoxy-7-methyl-3-oxo-1,3-dihydro-2-benzofuran-5-yl)-4,8-dimethyl-4,8-decadienoic acid	C22 H28 O6	-0.00026	-0.66	388.189	388.188	389.196	42.135	6	57.3	DDA for preferred ion	[M+H]+1	1.94926e+08
Coenzyme Q1	C14 H18 O4	0.00011	0.45	250.121	250.121	251.128	41.783	4	57.3	DDA for preferred ion	[M+H]+1	3.04705e+06
NCGC00381245-01_C22H30O8_2-[6-{[(2Z)-4-Acetoxy-2-methyl-2-butenoyl]oxy}-2-hydroxy-3-(3-hydroxy-1-propen-2-yl)-4-methyl-4-vinylcyclohexyl]acrylic acid	C22 H30 O8	21.9839	52070.7	422.194	444.178	445.185	37.094	1	57.3	DDA for preferred ion	[M+H]+1	1.44142e+06
1-[(Benzyloxy)carbonyl]-2-indolinecarboxylic acid	C17 H15 N O4	1e-05	0.02	297.1	297.1	298.107	20.317	1	57.2	DDA for preferred ion	[M+H]+1	2.57552e+07
Veratric acid 藜芦酸	C9 H10 O4	0.00018	1.01	182.058	182.058	183.065	29.654	2	57.2	DDA for preferred ion	[M+H]+1	6.64464e+06
NCGC00247521-02_C22H26O5_4-[(3R)-5,7-Dimethoxy-6-(3-methyl-2-buten-1-yl)-3,4-dihydro-2H-chromen-3-yl]-1,3-benzenediol	C22 H26 O5	-0.00027	-0.74	370.178	370.178	371.185	35.849	2	57.2	DDA for preferred ion	[M+H]+1	7.40749e+07
L-Glutamic acid	C5 H9 N O4	4e-05	0.25	147.053	147.053	148.06	3.044	7	57.2	DDA for preferred ion	[M+H]+1	2.14941e+08
NCGC00385107-01_C23H32O9_Cyclohexaneacetic acid, 6-[4-(acetyloxy)-3-hydroxy-2-methylene-1-oxobutoxy]-4-ethenyl-2-hydroxy-3-[1-(hydroxymethyl)ethenyl]-4-methyl-alpha-methylene-, methyl ester	C23 H32 O9	21.982	48610.7	452.205	474.187	475.194	27.264	1	57.2	DDA for preferred ion	[M+H]+1	6.26675e+07
(E)-4-[(1R,2S,3S,4R,8aS)-2,3,4-trihydroxy-2,5,5,8a-tetramethyl-3,4,4a,6,7,8-hexahydro-1H-naphthalen-1-yl]but-3-en-2-one	C18 H30 O4	9e-05	0.28	310.214	310.214	311.222	45.59	4	57.1	DDA for preferred ion	[M+H]+1	8.89757e+06
Ketotifen fumarate (Zaditor)	C23 H23 N O5 S	-116.008	-272878	425.13	309.121	310.129	19.074	5	57.1	DDA for preferred ion	[M+H]+1	1.5164e+07
4-Phenyl-3-buten-2-one	C10 H10 O	6e-05	0.44	146.073	146.073	147.081	28.987	2	57.1	DDA for preferred ion	[M+H]+1	1.96466e+08
N3-(4H-1,3-Benzodioxin-6-yl)-2-oxo-2H-chromene-3-carboxamide	C18 H13 N O5	0.0003	0.91	323.079	323.08	324.087	53.313	2	57	DDA for preferred ion	[M+H]+1	6.74872e+06
6-Hydroxy-8-methoxy-3-methyl-3,4-dihydro-1H-isochromen-1-one	C11 H12 O4	-32.0261	-153917	208.074	176.047	209.081	36.816	6	57	DDA for other ion	[M+H+MeOH]+1	1.58062e+07
2,6-Pyridinecarboxylic acid	C7 H5 N O4	0.00048	2.89	167.022	167.022	209.056	5.72	1	57	DDA for preferred ion	[M+ACN+H]+1	1.95073e+06
O-Acetylserine	C5 H9 N O4	0.00019	1.28	147.053	147.053	148.061	4.158	6	57	DDA for preferred ion	[M+H]+1	3.62415e+07
Alprazolam	C17 H13 Cl N4	-0.00308	-10	308.083	308.08	309.087	28.781	1	57	DDA for preferred ion	[M+H]+1	2.56147e+07
Pyridoxine	C8 H11 N O3	0.00021	1.22	169.074	169.074	170.081	17.204	2	56.9	DDA for preferred ion	[M+H]+1	1.74922e+07
4-{[(3S,4R,5S)-3-Hydroxy-5-(4-hydroxy-3-methoxyphenyl)-4-(hydroxymethyl)tetrahydro-3-furanyl]methyl}-2-methoxyphenyl β-D-glucopyranoside	C26 H34 O12	0.00019	0.35	538.205	538.205	537.198	22.147	2	56.9	DDA for preferred ion	[M-H]-1	3.1725e+06
Kanosamine	C6 H13 N O5	201.064	1.12276e+06	179.079	380.143	381.15	5.316	2	56.9	DDA for preferred ion	[M+H]+1	1.36291e+08
Myristicin	C11 H12 O3	0.00014	0.72	192.079	192.079	193.086	25.249	3	56.9	DDA for preferred ion	[M+H]+1	1.63545e+08
NCGC00380403-01_C19H23N3O4_2H-Pyrazino[1',2':1,5]pyrrolo[2,3-b]indole-1,4(3H,5aH)-dione, 6-acetyl-6,10b,11,11a-tetrahydro-10b-hydroxy-3-(2-methylpropyl)-	C19 H23 N3 O4	21.9802	61540	357.169	379.149	380.156	16.108	1	56.9	DDA for preferred ion	[M+H]+1	4.07152e+07
Methyl 4-hydroxy-3-methoxycinnamate 阿魏酸甲酯	C11 H12 O4	-2e-05	-0.08	208.074	208.074	209.081	23.902	6	56.9	DDA for preferred ion	[M+H]+1	3.76755e+07
[(3aR,4S,6R,11aR)-6,9-dihydroxy-6,10-dimethyl-3-methylidene-2,7-dioxo-3a,4,5,8,9,11a-hexahydrocyclodeca[b]furan-4-yl] 2-methylprop-2-enoate	C19 H24 O7	21.9843	60371.3	364.152	386.137	387.144	31.319	4	56.8	DDA for preferred ion	[M+H]+1	2.74396e+07
6-Hydroxy-8-methoxy-3-methyl-3,4-dihydro-1H-isochromen-1-one	C11 H12 O4	8e-05	0.39	208.074	208.074	209.081	30.072	1	56.8	DDA for preferred ion	[M+H]+1	2.95837e+07
Butyl benzoate	C11 H14 O2	0.0001	0.53	178.099	178.099	179.107	30.149	2	56.8	DDA for preferred ion	[M+H]+1	4.82171e+07
Gitoxigenin Diacetate	C27 H38 O7	4e-05	0.08	474.262	474.262	497.251	42.633	1	56.8	DDA for preferred ion	[M+Na]+1	1.79336e+08
2-Aminooctanedioic acid	C8 H15 N O4	6e-05	0.29	189.1	189.1	190.108	4.631	2	56.8	DDA for preferred ion	[M+H]+1	5.93348e+07
Methyl 4-hydroxy-3-methoxycinnamate 阿魏酸甲酯	C11 H12 O4	18.0105	86558.5	208.074	226.084	209.081	24.094	4	56.8	DDA for other ion	[M+H-H2O]+1	7.34695e+07
2,6-Di-tert-butyl-1,4-benzoquinone	C14 H20 O2	-32.0262	-145477	220.146	188.12	221.154	30.143	2	56.8	DDA for other ion	[M+H+MeOH]+1	3.35324e+07
Butyl benzoate	C11 H14 O2	6e-05	0.35	178.099	178.099	179.107	26.167	2	56.7	DDA for preferred ion	[M+H]+1	1.63804e+08
NCGC00180030-03!1-(2,4,5-trimethoxyphenyl)propane-1,2-diol	C12 H18 O5	-18.0105	-74388.2	242.115	224.105	225.112	38.723	3	56.7	DDA for preferred ion	[M+H]+1	1.08042e+08
(6α)-11,12-Dihydroxy-6,20-epoxyabieta-8(14),9(11),12-triene-7,20-dione	C20 H24 O5	2e-05	0.07	344.162	344.162	345.17	31.38	8	56.6	DDA for preferred ion	[M+H]+1	2.74475e+07
(4R,4aS,8aS)-4-Hydroxy-4-(hydroxymethyl)-3,4a,8,8-tetramethyl-4a,5,6,7,8,8a-hexahydro-1(4H)-naphthalenone	C15 H24 O3	0.00011	0.44	252.173	252.173	253.18	32.666	6	56.6	DDA for preferred ion	[M+H]+1	1.47735e+07
NCGC00384962-01!2-hydroxy-1,3-dimethoxy-10-methylacridin-9-one	C16 H15 N O4	-2e-05	-0.08	285.1	285.1	286.107	23.312	1	56.6	DDA for preferred ion	[M+H]+1	1.3718e+07
7,8-Bis(hydroxymethyl)-1,4a-dimethyl-3,4,4a,5,6,7-hexahydro-2H-benzo[7]annulen-2-one	C15 H22 O3	-0.00018	-0.71	250.157	250.157	251.164	35.799	19	56.6	DDA for preferred ion	[M+H]+1	2.74549e+09
NCGC00385107-01_C23H32O9_Cyclohexaneacetic acid, 6-[4-(acetyloxy)-3-hydroxy-2-methylene-1-oxobutoxy]-4-ethenyl-2-hydroxy-3-[1-(hydroxymethyl)ethenyl]-4-methyl-alpha-methylene-, methyl ester	C23 H32 O9	-2e-05	-0.05	452.205	452.205	475.194	27.686	1	56.6	DDA for other ion	[M+Na]+1	1.74238e+07
N-Acetyldopamine	C10 H13 N O3	0.00015	0.77	195.09	195.09	196.097	18.234	2	56.5	DDA for preferred ion	[M+H]+1	6.20137e+07
Voglibose 伏格列波糖	C10 H21 N O7	0.00149	5.56	267.132	267.133	268.141	7.999	1	56.5	DDA for preferred ion	[M+H]+1	1.09208e+08
L-Histidinol	C6 H11 N3 O	18.0108	127654	141.09	159.101	160.108	4.938	2	56.5	DDA for other ion	[M+H]+1	2.79385e+07
Tazettine	C18 H21 N O5	4e-05	0.13	331.142	331.142	332.149	18.414	3	56.4	DDA for preferred ion	[M+H]+1	2.0839e+07
Dihydroartemisinin 双氢青蒿素	C15 H24 O5	0.00012	0.41	284.162	284.162	283.155	22.211	2	56.4	DDA for preferred ion	[M-H]-1	3.16385e+06
Ethyl 2-[4-(dimethylamino)benzoyl]benzoate	C18 H19 N O3	9e-05	0.3	297.136	297.137	298.144	38.248	1	56.3	DDA for preferred ion	[M+H]+1	2.8609e+07
Apocynin	C9 H10 O3	6e-05	0.38	166.063	166.063	167.07	35.929	8	56.3	DDA for preferred ion	[M+H]+1	3.46938e+07
Ferulaldehyde 松柏醛	C10 H10 O3	-4e-05	-0.23	178.063	178.063	211.096	26.319	5	56.3	DDA for preferred ion	[M+H+MeOH]+1	2.32802e+07
(4E)-8-hydroxy-4-(1-hydroxypropan-2-ylidene)-10-oxatricyclo[7.2.1.0¹,⁵]dodecane-8-carboxylic acid	C15 H22 O5	1e-05	0.02	282.147	282.147	281.139	24.247	8	56.2	DDA for preferred ion	[M-H]-1	5.13147e+06
2-(8-Hydroxy-4a,8-dimethyldecahydro-2-naphthalenyl)acrylic acid	C15 H24 O3	6e-05	0.24	252.173	252.173	275.162	35.535	7	56.2	DDA for other ion	[M+Na]+1	7.85365e+06
Caftaric acid 单咖啡酰酒石酸	C13 H12 O9	0.00017	0.55	312.048	312.048	311.041	18.307	1	56.2	DDA for preferred ion	[M-H]-1	3.42913e+06
Methyl 4-hydroxy-3-methoxycinnamate 阿魏酸甲酯	C11 H12 O4	18.0107	86559.1	208.074	226.084	227.092	21.16	1	56.2	DDA for other ion	[M+H]+1	1.80709e+07
1,2,3,4-Tetramethyl-1,3-cyclopentadiene	C9 H14	0.00029	2.39	122.11	122.11	123.117	19.462	1	56.1	DDA for preferred ion	[M+H]+1	1.17135e+07
NCGC00380568-01!2-(hydroxymethyl)-6-[[3,4,5-trihydroxy-6-(4-prop-2-enylphenoxy)oxan-2-yl]methoxy]oxane-3,4,5-triol	C21 H30 O11	17.0263	37160.7	458.179	475.205	476.212	22.408	1	56.1	DDA for preferred ion	[M+H]+1	1.166e+08
Neosaxitoxin	C10 H17 N7 O5	-81.0165	-257090	315.129	234.113	298.129	17.625	2	56	DDA for other ion	[M+ACN+Na]+1	5.67215e+06
NCGC00380879-01_C23H28O7_1,3-Benzodioxole, 4-methoxy-6-[(2S,3R,4R,5S)-tetrahydro-3,4-dimethyl-5-(3,4,5-trimethoxyphenyl)-2-furanyl]-	C23 H28 O7	-0.00019	-0.45	416.183	416.183	417.191	44.904	1	56	DDA for preferred ion	[M+H]+1	1.73e+08
Estragole	C10 H12 O	17.0267	114976	148.089	165.116	166.123	21.082	10	56	DDA for preferred ion	[M+H]+1	2.37668e+07
α-Methyl-DL-histidine	C7 H11 N3 O2	-41.0263	-242637	169.085	128.059	170.093	4.254	8	56	DDA for other ion	[M+ACN+H]+1	6.78359e+06
Butyl benzoate	C11 H14 O2	0.00014	0.79	178.099	178.1	179.107	43.261	2	56	DDA for preferred ion	[M+H]+1	3.19024e+07
NCGC00384974-01!4-[5-(4-hydroxy-3,5-dimethoxyphenyl)-3,4-dimethyloxolan-2-yl]-2,6-dimethoxyphenol	C22 H28 O7	18.0106	44560.5	404.183	422.194	405.191	28.377	1	56	DDA for other ion	[M+H-H2O]+1	2.12481e+07
Ethyl ferulate 阿魏酸乙酯	C12 H14 O4	18.0103	81094.8	222.089	240.099	239.092	25.458	4	55.9	DDA for other ion	[M-H]-1	2.76035e+06
NCGC00385107-01_C23H32O9_Cyclohexaneacetic acid, 6-[4-(acetyloxy)-3-hydroxy-2-methylene-1-oxobutoxy]-4-ethenyl-2-hydroxy-3-[1-(hydroxymethyl)ethenyl]-4-methyl-alpha-methylene-, methyl ester	C23 H32 O9	21.9823	48611.3	452.205	474.187	475.194	28.027	1	55.9	DDA for preferred ion	[M+H]+1	1.46346e+07
NCGC00385107-01_C23H32O9_Cyclohexaneacetic acid, 6-[4-(acetyloxy)-3-hydroxy-2-methylene-1-oxobutoxy]-4-ethenyl-2-hydroxy-3-[1-(hydroxymethyl)ethenyl]-4-methyl-alpha-methylene-, methyl ester	C23 H32 O9	-41.0262	-90724.9	452.205	411.178	475.194	26.952	1	55.9	DDA for other ion	[M+ACN+Na]+1	8.38774e+06
Masitinib (AB1010)	C28 H30 N6 O S	-0.0027	-5.43	498.22	498.217	499.225	2.539	1	55.9	DDA for preferred ion	[M+H]+1	2.14301e+08
9-Methoxy-2,2-dimethyl-2,6-dihydro-pyrano[3,2-c]quinolin-5-one	C15 H15 N O3	21.9845	85507.7	257.105	279.09	280.097	31.308	2	55.8	DDA for preferred ion	[M+H]+1	2.7249e+08
NCGC00385544-01_C21H26O6_(2S,3R,3aS,7aR)-5-Allyl-2-(4-hydroxy-3-methoxyphenyl)-3a,7a-dimethoxy-3-methyl-3,3a,7,7a-tetrahydro-1-benzofuran-6(2H)-one	C21 H26 O6	-0.00019	-0.51	374.173	374.173	375.18	37.857	3	55.7	DDA for preferred ion	[M+H]+1	5.38649e+06
Histamine	C5 H9 N3	0.00048	4.33	111.08	111.08	112.087	5.456	2	55.7	DDA for preferred ion	[M+H]+1	8.31888e+07
7-Demethylsuberosin 7-去甲基软木花椒素	C14 H14 O3	-0.00012	-0.5	230.094	230.094	231.101	25.67	5	55.7	DDA for preferred ion	[M+H]+1	1.42245e+07
Octyl gallate 没食子酸辛酯	C15 H22 O5	0.00017	0.6	282.147	282.147	281.14	36.395	8	55.7	DDA for preferred ion	[M-H]-1	4.2784e+07
NCGC00385107-01_C23H32O9_Cyclohexaneacetic acid, 6-[4-(acetyloxy)-3-hydroxy-2-methylene-1-oxobutoxy]-4-ethenyl-2-hydroxy-3-[1-(hydroxymethyl)ethenyl]-4-methyl-alpha-methylene-, methyl ester	C23 H32 O9	21.9819	48610.5	452.205	474.187	475.194	30.07	1	55.7	DDA for preferred ion	[M+H]+1	4.77599e+08
Citroflex 2	C12 H20 O7	-0.00016	-0.56	276.121	276.121	294.155	23.445	1	55.7	DDA for other ion	[M+NH4]+1	1.95645e+07
Pyridoxal	C8 H9 N O3	0.00023	1.38	167.058	167.058	168.066	9.761	4	55.7	DDA for preferred ion	[M+H]+1	6.96918e+07
1,2,3,4-Tetramethyl-1,3-cyclopentadiene	C9 H14	0.00035	2.89	122.11	122.11	123.117	18.588	1	55.6	DDA for preferred ion	[M+H]+1	3.65882e+06
5-Chloro-3-[(1E)-3,4-dihydroxy-3,5-dimethyl-1-hepten-1-yl]-7,8-dihydroxy-7-methyl-7,8-dihydro-6H-isochromen-6-one	C19 H25 Cl O6	0.00103	2.68	384.134	384.135	385.142	21.432	2	55.5	DDA for preferred ion	[M+H]+1	9.59894e+06
6-Amino-3-methyl-1-phenyl-1H-pyrazolo[3,4-b]pyridine-5-carboxamide	C14 H13 N5 O	18.0094	67422.5	267.112	285.121	268.118	11.508	2	55.5	DDA for other ion	[M+H-H2O]+1	4.57596e+07
DOCOSANOL	C22 H46 O	-3.0727	-9415.22	326.355	323.282	365.316	72.437	1	55.5	DDA for other ion	[M+ACN+H]+1	6.65722e+07
Coixol 薏苡素	C8 H7 N O3	0.00022	1.36	165.043	165.043	166.05	17.577	1	55.5	DDA for preferred ion	[M+H]+1	2.12097e+07
Scopoletin	C10 H8 O4	0.00018	0.94	192.042	192.042	225.076	26.559	2	55.5	DDA for preferred ion	[M+H+MeOH]+1	5.86472e+06
Fraxinellone 梣酮	C14 H16 O3	0.00012	0.5	232.11	232.11	233.117	39.17	7	55.4	DDA for preferred ion	[M+H]+1	2.66052e+07
3-[(7S,8S)-5-hydroxy-2,2,7,8-tetramethyl-6-oxo-7,8-dihydropyrano[3,2-g]chromen-10-yl]-3-phenylpropanoic acid	C25 H26 O6	-21.984	-52073.5	422.173	400.189	423.178	68.525	3	55.4	DDA for other ion	[M+Na]+1	1.6791e+07
DOCOSANOL	C22 H46 O	37.9539	116296	326.355	364.309	365.316	72.206	1	55.4	DDA for preferred ion	[M+H]+1	5.89057e+07
N-Acetylserotonin	C12 H14 N2 O2	-32.0259	-146837	218.106	186.08	219.113	16.181	6	55.3	DDA for other ion	[M+H+MeOH]+1	2.789e+07
NCGC00380702-01_C20H22O6_2-Butenoic acid, 2-methyl-, (3aR,4R,5R,9aS,9bR)-2,3,3a,4,5,7,9a,9b-octahydro-4-hydroxy-6,9-dimethyl-3-methylene-2,7-dioxoazuleno[4,5-b]furan-5-yl ester, (2Z)-	C20 H22 O6	-18.0108	-50289.7	358.142	340.131	341.138	25.545	2	55.3	DDA for preferred ion	[M+H]+1	3.01783e+07
Carbamazepine	C15 H12 N2 O	21.9794	93095.4	236.095	258.074	259.082	2.877	1	55.3	DDA for preferred ion	[M+H]+1	5.05174e+07
Dihydrokawain	C14 H16 O3	-32.0261	-137978	232.11	200.084	233.117	41.462	9	55.3	DDA for other ion	[M+H+MeOH]+1	1.0612e+07
NCGC00385107-01_C23H32O9_Cyclohexaneacetic acid, 6-[4-(acetyloxy)-3-hydroxy-2-methylene-1-oxobutoxy]-4-ethenyl-2-hydroxy-3-[1-(hydroxymethyl)ethenyl]-4-methyl-alpha-methylene-, methyl ester	C23 H32 O9	21.9821	48610.9	452.205	474.187	475.194	28.785	1	55.3	DDA for preferred ion	[M+H]+1	7.22878e+07
4-[5-(4-hydroxy-3-methoxyphenyl)-3,4-dimethyloxolan-2-yl]-2-methoxyphenol	C20 H24 O5	-0.00022	-0.63	344.162	344.162	345.169	22.527	5	55.3	DDA for preferred ion	[M+H]+1	3.39369e+07
Methyl 4-hydroxy-3-methoxycinnamate 阿魏酸甲酯	C11 H12 O4	-32.0261	-153917	208.074	176.048	209.081	23.294	5	55.2	DDA for other ion	[M+H+MeOH]+1	6.05689e+07
N6-Acetyl-L-lysine	C8 H16 N2 O3	0.00015	0.8	188.116	188.116	189.124	3.279	2	55.2	DDA for preferred ion	[M+H]+1	9.74087e+07
Glutaric acid	C5 H8 O4	-0.00103	-7.81	132.042	132.041	131.034	5.709	7	55.2	DDA for preferred ion	[M-H]-1	8.63183e+07
4-{[2-(4-Fluorophenyl)-1-pyrrolidinyl]sulfonyl}-2,1,3-benzoxadiazole	C16 H14 F N3 O3 S	0.00149	4.3	347.074	347.075	346.068	68.434	1	55.1	DDA for preferred ion	[M-H]-1	8.69332e+07
(4E,8E)-10-(4-Hydroxy-6-methoxy-7-methyl-3-oxo-1,3-dihydro-2-benzofuran-5-yl)-4,8-dimethyl-4,8-decadienoic acid	C22 H28 O6	-0.00024	-0.61	388.189	388.188	389.196	44.074	9	55.1	DDA for preferred ion	[M+H]+1	2.08058e+07
δ-Gluconic acid δ-lactone	C6 H10 O6	-0.00087	-4.91	178.048	178.047	177.04	6.073	3	55.1	DDA for preferred ion	[M-H]-1	6.52659e+07
Diacetoxyscirpenol	C19 H26 O7	39.9949	109226	366.168	406.163	389.159	26.741	6	55	DDA for other ion	[M+H-H2O]+1	1.96995e+07
Octylphosphonic acid	C8 H19 O3 P	-0.00125	-6.44	194.107	194.106	195.113	16.303	2	54.9	DDA for preferred ion	[M+H]+1	2.90775e+07
Triamterene	C12 H11 N7	-0.00097	-3.84	253.108	253.107	254.114	15.572	3	54.9	DDA for preferred ion	[M+H]+1	7.13745e+06
2-[(1S,2S,4aR,8aS)-1-hydroxy-4a-methyl-8-methylidene-1,2,3,4,5,6,7,8a-octahydronaphthalen-2-yl]prop-2-enoic acid	C15 H22 O3	-7e-05	-0.27	250.157	250.157	249.15	73.952	7	54.9	DDA for preferred ion	[M-H]-1	1.79145e+07
2,5a,11,11,13a-Pentamethyl-5a,6,6a,13a,13b,13c-hexahydro-9H-spiro[furo[4,3,2-ij]pyrano[4',3':4,5]cyclohepta[1,2-f]isochromene-7,2'-oxirane]-1,5,9,13(2H,3aH,11H)-tetrone	C24 H26 O8	-0.00223	-5.04	442.163	442.161	443.168	41.143	2	54.9	DDA for preferred ion	[M+H]+1	2.85781e+06
3',6'-Dimethoxy-1,1':4',1''-terphenyl-2',4,4''-triol	C20 H18 O5	18.01	53266	338.115	356.125	357.133	23.522	3	54.9	DDA for other ion	[M+H]+1	9.15339e+06
1,3-Dimethyl-6-morpholino-1,2,3,4-tetrahydropyrimidine-2,4-dione	C10 H15 N3 O3	3e-05	0.14	225.111	225.111	243.145	4.232	2	54.9	DDA for preferred ion	[M+NH4]+1	2.55563e+07
N-Acetyl-DL-serine	C5 H9 N O4	0.00023	1.6	147.053	147.053	148.061	3.339	7	54.8	DDA for preferred ion	[M+H]+1	9.29239e+07
(3Z)-6-Hydroxy-3-(1H-imidazol-5-ylmethylene)-12-methoxy-7a-(2-methyl-3-buten-2-yl)-7a,12-dihydro-1H,5H-imidazo[1',2':1,2]pyrido[2,3-b]indole-2,5(3H)-dione	C23 H23 N5 O4	-0.00143	-3.31	433.175	433.174	434.181	18.894	3	54.8	DDA for preferred ion	[M+H]+1	3.19653e+07
Myristicin	C11 H12 O3	0.00023	1.2	192.079	192.079	193.086	42.687	4	54.7	DDA for preferred ion	[M+H]+1	3.80066e+07
19-Nortestosterone	C18 H26 O2	0.00016	0.57	274.193	274.193	275.201	27.739	5	54.7	DDA for preferred ion	[M+H]+1	2.96502e+06
Galgravin	C22 H28 O5	-0.00013	-0.36	372.194	372.194	395.183	46.275	1	54.7	DDA for other ion	[M+Na]+1	1.05034e+07
Coixol 薏苡素	C8 H7 N O3	0.00018	1.08	165.043	165.043	166.05	4.594	1	54.6	DDA for preferred ion	[M+H]+1	1.27647e+08
L-Glutamic acid	C5 H9 N O4	9e-05	0.61	147.053	147.053	148.061	3.787	7	54.6	DDA for preferred ion	[M+H]+1	6.55344e+07
Eprosartan	C23 H24 N2 O4 S	-21.9779	-51816.8	424.146	402.168	425.157	48.917	6	54.6	DDA for other ion	[M+Na]+1	2.16292e+06
4-[4-[hydroxy-(4-hydroxy-3-methoxyphenyl)methyl]-3-(hydroxymethyl)oxolan-2-yl]-2-methoxyphenol	C20 H24 O7	-0.00045	-1.2	376.152	376.152	377.159	24.323	5	54.6	DDA for preferred ion	[M+H]+1	5.87234e+08
N3-(4H-1,3-Benzodioxin-6-yl)-2-oxo-2H-chromene-3-carboxamide	C18 H13 N O5	-0.00022	-0.69	323.079	323.079	324.086	24.817	2	54.6	DDA for preferred ion	[M+H]+1	4.79727e+07
(4E,8E)-10-(4-Hydroxy-6-methoxy-7-methyl-3-oxo-1,3-dihydro-2-benzofuran-5-yl)-4,8-dimethyl-4,8-decadienoic acid	C22 H28 O6	-3e-05	-0.07	388.189	388.189	389.196	43.184	8	54.6	DDA for preferred ion	[M+H]+1	3.58667e+07
N-Benzylformamide	C8 H9 N O	9e-05	0.68	135.068	135.069	136.076	20.511	3	54.6	DDA for preferred ion	[M+H]+1	6.34786e+07
PSEUDO-ANISATIN	C15 H22 O6	-2e-05	-0.06	298.142	298.142	297.134	29.115	2	54.6	DDA for preferred ion	[M-H]-1	5.33158e+08
3-Methyl-6-oxo-1-phenyl-4-(3-pyridinyl)-6,7-dihydro-1H-pyrazolo[3,4-b]pyridine-5-carbonitrile	C19 H13 N5 O	-0.00152	-4.64	327.112	327.11	328.118	20.492	1	54.5	DDA for preferred ion	[M+H]+1	3.70255e+06
isorhapontin	C21 H24 O9	-32.0266	-76227.9	420.142	388.115	421.149	24.577	4	54.5	DDA for other ion	[M+H+MeOH]+1	2.83768e+07
2'-O-Methyladenosine	C11 H15 N5 O4	-60.0228	-213519	281.112	221.09	280.104	3.107	3	54.4	DDA for other ion	[M-H+HAc]-1	7.31556e+06
N-Acetyl-L-phenylalanine	C11 H13 N O3	-0.00056	-2.68	207.09	207.089	206.082	21.384	3	54.4	DDA for preferred ion	[M-H]-1	4.63375e+06
Senkyunolide H	C12 H16 O4	-18.0105	-80366.4	224.105	206.094	207.102	22.612	3	54.4	DDA for preferred ion	[M+H]+1	6.94746e+07
Voglibose 伏格列波糖	C10 H21 N O7	0.00141	5.27	267.132	267.133	268.141	7.007	1	54.4	DDA for preferred ion	[M+H]+1	6.66491e+07
Guvacoline	C7 H11 N O2	0.00017	1.21	141.079	141.079	142.086	12.518	2	54.4	DDA for preferred ion	[M+H]+1	1.20737e+08
7,8-Bis(hydroxymethyl)-1,4a-dimethyl-3,4,4a,5,6,7-hexahydro-2H-benzo[7]annulen-2-one	C15 H22 O3	-2e-05	-0.08	250.157	250.157	233.154	26.938	10	54.3	DDA for preferred ion	[M+H-H2O]+1	2.40283e+07
Oxolinic acid	C13 H11 N O5	0.00029	1.11	261.064	261.064	262.071	15.423	2	54.3	DDA for preferred ion	[M+H]+1	3.7228e+07
Gitoxigenin Diacetate	C27 H38 O7	1e-05	0.01	474.262	474.262	497.251	43.109	1	54.3	DDA for preferred ion	[M+Na]+1	1.29975e+08
3,5-Dimethoxy-4-hydroxybenzaldehyde 丁香醛	C9 H10 O4	0.00014	0.76	182.058	182.058	183.065	28.788	2	54.3	DDA for preferred ion	[M+H]+1	1.80011e+07
(+)-ar-Turmerone	C15 H20 O	0.00011	0.49	216.151	216.152	217.159	26.635	5	54.3	DDA for preferred ion	[M+H]+1	2.15823e+07
(6E)-2,6,10-trimethyldodeca-6,11-diene-2,3,10-triol	C15 H28 O3	37.9543	148141	256.204	294.158	295.165	17.245	1	54.2	DDA for preferred ion	[M+H]+1	1.63682e+07
NCGC00381156-01_C24H30O6_Methyl 3-[(1E,3E)-3,5-dimethyl-1,3-heptadien-1-yl]-8-hydroxy-6a,8-dimethyl-6-oxo-6a,8,9,9a-tetrahydro-6H-furo[2,3-h]isochromene-9-carboxylate	C24 H30 O6	-18.0131	-43488.4	414.204	396.191	397.198	45.022	4	54.1	DDA for preferred ion	[M+H]+1	2.80706e+06
1,2,3,4-Tetramethyl-1,3-cyclopentadiene	C9 H14	0.0004	3.26	122.11	122.11	123.117	40.438	1	54.1	DDA for preferred ion	[M+H]+1	1.1396e+07
NCGC00385876-01_C18H21NO5_Tazettine	C18 H21 N O5	-183.09	-552904	331.142	148.052	181.086	23.566	2	54	DDA for other ion	[M+H+MeOH]+1	1.49356e+07
Senkyunolide H	C12 H16 O4	-18.0104	-80365.8	224.105	206.095	207.102	43.276	2	54	DDA for preferred ion	[M+H]+1	1.87633e+07
3,4-Dimethoxymethcathinone	C12 H17 N O3	18.0107	80721.7	223.121	241.132	224.128	2.956	2	54	DDA for other ion	[M+H-H2O]+1	6.98068e+07
Vindoline	C25 H32 N2 O6	18.0106	39477.3	456.226	474.237	457.233	38.35	3	54	DDA for other ion	[M+H-H2O]+1	7.04241e+06
Methyl indole-3-acetate	C11 H11 N O2	0.0001	0.54	189.079	189.079	190.086	18.832	2	54	DDA for preferred ion	[M+H]+1	2.70485e+07
4-[(2S,3S,4S)-4-[4-(β-D-Glucopyranosyloxy)-3-methoxybenzyl]-3-(hydroxymethyl)tetrahydro-2-furanyl]-2-methoxyphenyl β-D-glucopyranoside	C32 H44 O16	46.0065	67235.2	684.263	730.269	729.262	21.053	1	54	DDA for preferred ion	[M-H]-1	3.2716e+06
trans-Aconitic acid	C6 H6 O6	-0.00076	-4.37	174.016	174.016	173.008	4.171	5	54	DDA for preferred ion	[M-H]-1	1.73913e+07
Penicillic acid	C8 H10 O4	0.00015	0.88	170.058	170.058	212.092	19.695	2	54	DDA for preferred ion	[M+ACN+H]+1	1.56157e+07
4-[5-(4-hydroxy-3-methoxyphenyl)-3,4-dimethyloxolan-2-yl]-2-methoxyphenol	C20 H24 O5	-0.0003	-0.88	344.162	344.162	345.169	23.981	5	53.9	DDA for preferred ion	[M+H]+1	4.81525e+07
Coproporphyrin III	C36 H38 N4 O8	-0.00402	-6.15	654.269	654.265	655.272	40.798	2	53.9	DDA for preferred ion	[M+H]+1	9.59813e+06
2,6-Di-tert-butyl-1,4-benzoquinone	C14 H20 O2	-4e-05	-0.18	220.146	220.146	253.18	23.14	2	53.9	DDA for preferred ion	[M+H+MeOH]+1	1.11241e+07
7,8-Bis(hydroxymethyl)-1,4a-dimethyl-3,4,4a,5,6,7-hexahydro-2H-benzo[7]annulen-2-one	C15 H22 O3	6e-05	0.24	250.157	250.157	251.164	33.226	13	53.9	DDA for preferred ion	[M+H]+1	3.06184e+07
Methyl (6E)-7-(8-acetoxy-2,6-dimethyl-5,6,7,8-tetrahydro-1-naphthalenyl)-3,5-dihydroxy-6-heptenoate	C22 H30 O6	39.9946	102497	390.204	430.199	431.207	39.961	1	53.8	DDA for other ion	[M+H]+1	1.08699e+07
Rutamarin	C21 H24 O5	0	0	356.162	356.162	357.17	40.052	9	53.8	DDA for preferred ion	[M+H]+1	1.45733e+07
2,6-Dimethoxyquinone	C8 H8 O4	0.0001	0.6	168.042	168.042	169.05	19.46	12	53.8	DDA for preferred ion	[M+H]+1	2.25013e+07
Vanillic acid	C8 H8 O4	-0.00093	-5.54	168.042	168.041	149.023	19.792	19	53.8	DDA for preferred ion	[M-H-H2O]-1	1.65615e+07
Zolazepam	C15 H15 F N4 O	-32.0288	-111941	286.123	254.094	287.128	25.39	9	53.7	DDA for other ion	[M+H+MeOH]+1	2.26146e+07
(5E)-3,4,9-trihydroxy-2-propyl-2,3,4,7,8,9-hexahydrooxecin-10-one	C12 H20 O5	-0.00025	-1.01	244.131	244.131	243.124	25.815	1	53.7	DDA for preferred ion	[M-H]-1	5.70064e+07
N-(2,3-Dihydro-1H-inden-2-yl)-1-methyl-4-nitro-1H-imidazol-5-amine	C13 H14 N4 O2	-0.00139	-5.38	258.112	258.11	257.103	21.259	1	53.7	DDA for preferred ion	[M-H]-1	9.05831e+06
N-Acetyl-L-leucine	C8 H15 N O3	0.00029	1.67	173.105	173.105	174.113	4.204	1	53.7	DDA for preferred ion	[M+H]+1	2.83228e+07
D-GULONIC ACID GAMA-LACTONE	C6 H12 O7	-18.0113	-91866.9	196.058	178.047	177.04	6.545	3	53.7	DDA for preferred ion	[M-H]-1	6.43462e+07
L-Phenylalanine	C9 H11 N O2	0.00016	0.94	165.079	165.079	166.086	5.493	5	53.7	DDA for preferred ion	[M+H]+1	9.76946e+07
o-Veratraldehyde 邻藜芦醛	C9 H10 O3	0	-0.02	166.063	166.063	167.07	58.312	4	53.7	DDA for preferred ion	[M+H]+1	2.32839e+07
(4S,5Z,6S)-4-(2-methoxy-2-oxoethyl)-5-[2-[(E)-3-phenylprop-2-enoyl]oxyethylidene]-6-[(2S,3R,4S,5S,6R)-3,4,5-trihydroxy-6-(hydroxymethyl)oxan-2-yl]oxy-4H-pyran-3-carboxylic acid	C14 H16 O3	-32.026	-137978	232.11	200.084	233.117	32.577	6	53.6	DDA for other ion	[M+H+MeOH]+1	2.72344e+07
7,8-Bis(hydroxymethyl)-1,4a-dimethyl-3,4,4a,5,6,7-hexahydro-2H-benzo[7]annulen-2-one	C15 H22 O3	9e-05	0.36	250.157	250.157	251.164	28.854	8	53.6	DDA for preferred ion	[M+H]+1	2.47746e+07
3,4-Dihydroxyphenylpropionic acid	C9 H10 O4	17.0269	93524.4	182.058	199.085	200.092	5.872	2	53.6	DDA for preferred ion	[M+H]+1	4.35726e+07
Cycloolivil	C20 H24 O7	-5e-05	-0.12	376.152	376.152	375.145	23.293	1	53.6	DDA for preferred ion	[M-H]-1	2.42142e+06
Senkyunolide H	C12 H16 O4	-18.0106	-80366.8	224.105	206.094	207.102	25.542	2	53.6	DDA for preferred ion	[M+H]+1	6.86999e+07
2-Naphthylamine	C10 H9 N	0.00013	0.88	143.073	143.074	144.081	19.516	3	53.6	DDA for preferred ion	[M+H]+1	1.59924e+07
(5E)-3,4,9-trihydroxy-2-propyl-2,3,4,7,8,9-hexahydrooxecin-10-one	C12 H20 O5	-0.00025	-1.02	244.131	244.131	243.124	24.124	1	53.6	DDA for preferred ion	[M-H]-1	7.58419e+07
4-Acetamido-5-[2-(4-hydroxyphenyl)ethylamino]-5-oxopentanoic acid	C15 H20 N2 O5	0.00012	0.4	308.137	308.137	309.145	17.152	1	53.5	DDA for preferred ion	[M+H]+1	1.16274e+07
Caffeic acid 咖啡酸	C9 H8 O4	-0.00073	-4.05	180.042	180.042	179.034	21.944	10	53.5	DDA for preferred ion	[M-H]-1	2.22856e+07
NCGC00169882-02_C14H20O4_(8aR,12S,12aR)-12-Hydroxy-4-methyl-4,5,6,7,8,8a,12,12a-octahydro-2H-3-benzoxecine-2,9(1H)-dione	C14 H20 O4	17.0266	67529.5	252.136	269.163	270.17	25.162	2	53.5	DDA for preferred ion	[M+H]+1	1.90021e+07
4-Ethylbenzaldehyde	C9 H10 O	8e-05	0.59	134.073	134.073	135.081	44.211	5	53.5	DDA for preferred ion	[M+H]+1	2.66441e+07
(5E,8Z)-4,7-dihydroxy-2-methyl-2,3,4,7-tetrahydrooxecin-10-one	C10 H14 O4	17.0267	85954.8	198.089	215.116	216.123	7.067	1	53.4	DDA for preferred ion	[M+H]+1	5.92005e+07
Piscidic Acid	C11 H12 O7	1e-05	0.06	256.058	256.058	255.051	19.386	1	53.4	DDA for preferred ion	[M-H]-1	5.30685e+06
(2R,3R,4S,5S,6R)-2-[6-hydroxy-3-[(E)-3-hydroxybut-1-enyl]-2,4,4-trimethylcyclohexyl]oxy-6-(hydroxymethyl)oxane-3,4,5-triol	C19 H34 O8	21.9802	56327	390.225	412.206	413.213	2.02	2	53.4	DDA for preferred ion	[M+H]+1	2.62026e+08
Paeonol 丹皮酚	C9 H10 O3	-32.026	-192855	166.063	134.037	167.07	31.459	7	53.3	DDA for other ion	[M+H+MeOH]+1	1.16817e+07
Prednisone	C21 H26 O5	-0.00406	-11.33	358.178	358.174	359.181	16.173	3	53.3	DDA for preferred ion	[M+H]+1	1.60161e+08
NCGC00384974-01!4-[5-(4-hydroxy-3,5-dimethoxyphenyl)-3,4-dimethyloxolan-2-yl]-2,6-dimethoxyphenol	C22 H28 O7	17.0266	42125.8	404.183	421.21	422.217	32.559	3	53.3	DDA for preferred ion	[M+H]+1	2.73815e+07
(2S,3R,4S,5S,6R)-2-[3-hydroxy-5-[(Z)-2-(4-hydroxyphenyl)ethenyl]phenoxy]-6-(hydroxymethyl)oxane-3,4,5-triol	C20 H22 O8	-0.00051	-1.3	390.131	390.131	391.138	24.609	6	53.2	DDA for preferred ion	[M+H]+1	1.37595e+08
Senkyunolide H	C12 H16 O4	-18.0104	-80366.1	224.105	206.094	207.102	27.256	2	53.2	DDA for preferred ion	[M+H]+1	2.32502e+07
[1-(3,4-dihydroxy-5-methoxyphenyl)-7-(3,4-dihydroxyphenyl)heptan-3-yl] acetate	C22 H28 O7	-0.00386	-9.56	404.183	404.18	403.172	19.084	1	53.2	DDA for preferred ion	[M-H]-1	2.20992e+06
2-({[4-(Benzyloxy)anilino]carbonyl}amino)-N-(3-morpholinopropyl)benzamide	C28 H32 N4 O4	-0.00112	-2.3	488.242	488.241	489.248	49	2	53.1	DDA for preferred ion	[M+H]+1	2.87028e+07
NCGC00381156-01_C24H30O6_Methyl 3-[(1E,3E)-3,5-dimethyl-1,3-heptadien-1-yl]-8-hydroxy-6a,8-dimethyl-6-oxo-6a,8,9,9a-tetrahydro-6H-furo[2,3-h]isochromene-9-carboxylate	C24 H30 O6	-18.0128	-43487.7	414.204	396.191	397.199	45.743	2	53	DDA for preferred ion	[M+H]+1	1.99394e+06
Simvastatin (Zocor)	C25 H38 O5	21.9817	52553.6	418.272	440.254	441.261	45.034	2	53	DDA for preferred ion	[M+H]+1	5.16002e+06
PSEUDO-ANISATIN	C15 H22 O6	8e-05	0.28	298.142	298.142	297.134	25.994	2	53	DDA for preferred ion	[M-H]-1	1.91038e+07
(1S,3R,4S,5R)-1,3,4,5-tetrahydroxycyclohexane-1-carboxylic acid	C7 H12 O6	-0.00041	-2.13	192.063	192.063	191.056	4.276	5	53	DDA for preferred ion	[M-H]-1	8.04609e+06
3-Allyl-2-hydroxybenzoic acid	C10 H10 O3	-0.00077	-4.33	178.063	178.062	177.055	19.905	4	53	DDA for preferred ion	[M-H]-1	1.2586e+07
N-(2-Morpholinoethyl)-4-(1H-pyrazol-1-yl)benzamide	C16 H20 N4 O2	-0.00133	-4.42	300.159	300.157	299.15	22.957	1	52.9	DDA for preferred ion	[M-H]-1	1.17018e+07
Prostaglandin B1	C20 H32 O4	-0.00247	-7.35	336.23	336.228	337.235	48.755	2	52.9	DDA for preferred ion	[M+H]+1	1.10587e+07
NCGC00380879-01_C23H28O7_1,3-Benzodioxole, 4-methoxy-6-[(2S,3R,4R,5S)-tetrahydro-3,4-dimethyl-5-(3,4,5-trimethoxyphenyl)-2-furanyl]-	C23 H28 O7	-1e-05	-0.03	416.183	416.183	417.191	31.653	2	52.9	DDA for preferred ion	[M+H]+1	5.96967e+07
Butyl benzoate	C11 H14 O2	5e-05	0.27	178.099	178.099	179.107	24.705	2	52.9	DDA for preferred ion	[M+H]+1	3.70172e+07
Chrysanthemyl Alcohol	C10 H18 O	17.0266	110465	154.136	171.162	172.17	34.633	2	52.8	DDA for preferred ion	[M+H]+1	1.22567e+07
(E)-1,4-bis(4-hydroxy-3-methoxyphenyl)-2,3-dimethylbut-2-ene-1,4-dione	C20 H20 O6	0.00251	7.06	356.126	356.128	357.135	31.214	7	52.8	DDA for preferred ion	[M+H]+1	4.27493e+06
(5E,8Z)-4,7-dihydroxy-2-methyl-2,3,4,7-tetrahydrooxecin-10-one	C10 H14 O4	17.0267	85954.6	198.089	215.116	216.123	18.179	2	52.8	DDA for preferred ion	[M+H]+1	8.41981e+06
DL-Metanephrine	C10 H15 N O3	0.00025	1.25	197.105	197.105	198.113	11.593	4	52.8	DDA for preferred ion	[M+H]+1	2.70551e+07
N-(2,4-Dimethylphenyl)formamide	C9 H11 N O	9e-05	0.6	149.084	149.084	150.091	17.296	4	52.8	DDA for preferred ion	[M+H]+1	1.15139e+08
15-Acetyldeoxynivalenol	C17 H22 O7	21.9839	65014.9	338.137	360.12	361.128	23.518	4	52.7	DDA for preferred ion	[M+H]+1	5.68411e+06
2,3,4'-Trimethoxychalcone	C18 H18 O4	18.0119	60418.1	298.121	316.132	299.129	25.389	2	52.7	DDA for other ion	[M+H-H2O]+1	9.94769e+07
Alibendol	C13 H17 N O4	3e-05	0.11	251.116	251.116	252.123	27.483	2	52.7	DDA for preferred ion	[M+H]+1	1.08984e+07
PSEUDO-ANISATIN	C15 H22 O6	7e-05	0.22	298.142	298.142	297.134	26.921	2	52.7	DDA for preferred ion	[M-H]-1	6.68161e+07
albocycline	C18 H28 O4	-1e-05	-0.04	308.199	308.199	309.206	27.5	2	52.7	DDA for preferred ion	[M+H]+1	2.02415e+07
(E)-1-(3,4-dihydroxyphenyl)-7-(4-hydroxyphenyl)hept-4-en-3-one	C19 H20 O4	21.98	70418	312.136	334.116	335.123	20.738	3	52.6	DDA for preferred ion	[M+H]+1	1.1456e+07
Myristicin	C11 H12 O3	0.00028	1.44	192.079	192.079	193.086	39.843	4	52.6	DDA for preferred ion	[M+H]+1	5.32779e+07
L-(+)-Tartaric acid	C4 H6 O6	-0.00099	-6.59	150.016	150.015	149.008	3.157	5	52.6	DDA for preferred ion	[M-H]-1	4.6566e+07
(3S,6R,6aS,7S)-6,6a,7,8-Tetrahydroxy-3-methyl-2,3,4,5,6,6a,7,12a-octahydro-1,12-tetraphenedione	C19 H20 O6	-0.00018	-0.52	344.126	344.126	345.133	27.645	6	52.5	DDA for preferred ion	[M+H]+1	2.37267e+07
3,5-Dimethoxy-4-hydroxybenzaldehyde 丁香醛	C9 H10 O4	0.00012	0.67	182.058	182.058	183.065	36.867	2	52.5	DDA for preferred ion	[M+H]+1	6.52226e+06
NCGC00380879-01_C23H28O7_1,3-Benzodioxole, 4-methoxy-6-[(2S,3R,4R,5S)-tetrahydro-3,4-dimethyl-5-(3,4,5-trimethoxyphenyl)-2-furanyl]-	C23 H28 O7	-0.00017	-0.42	416.183	416.183	417.191	44.272	1	52.5	DDA for preferred ion	[M+H]+1	2.00303e+07
4-hydroxy-2-octylquinoline 1-oxide:Series 4 HAQ C8	C17 H23 N O2	0.00017	0.63	273.173	273.173	274.18	20.177	3	52.4	DDA for preferred ion	[M+H]+1	5.25534e+06
NCGC00380339-01_C15H19NO4_2-Pentenamide, 2-methyl-5-[(1R,3S,6R,9S)-6-methyl-8-oxo-7-oxatricyclo[4.3.0.0~3,9~]non-9-yl]-4-oxo-, (2E)-	C15 H19 N O4	21.9844	79328.5	277.131	299.116	300.123	21.115	2	52.3	DDA for preferred ion	[M+H]+1	4.07301e+07
Cytidine	C9 H13 N3 O5	0.00016	0.68	243.086	243.086	244.093	4.46	5	52.3	DDA for preferred ion	[M+H]+1	3.52665e+07
Dihydrothymine	C5 H8 N2 O2	-17.0264	-132958	128.059	111.032	129.066	2.814	2	52.3	DDA for other ion	[M+NH4]+1	5.61226e+08
NCGC00385600-01_C13H22O3_2-Cyclohexen-1-one, 4-hydroxy-4-(3-hydroxybutyl)-3,5,5-trimethyl-	C13 H22 O3	-18.0105	-79637.4	226.157	208.146	209.154	21.771	2	52.3	DDA for preferred ion	[M+H]+1	2.99764e+07
Trinexapac	C11 H12 O5	-60.0217	-267872	224.068	164.047	223.061	23.295	7	52.3	DDA for other ion	[M-H+HAc]-1	4.70795e+08
1-Phenyl-1H-pyrazolo[3,4-d]pyrimidin-4-amine	C11 H9 N5	-0.00114	-5.38	211.086	211.085	212.092	15.622	1	52.3	DDA for preferred ion	[M+H]+1	6.17683e+07
Phenylacetone	C9 H10 O	0.00017	1.27	134.073	134.073	135.081	43.051	5	52.3	DDA for preferred ion	[M+H]+1	2.6734e+07
(2R,3R,4S,5S,6R)-2-[(3R)-1,7-bis(3,4-dihydroxyphenyl)heptan-3-yl]oxy-6-(hydroxymethyl)oxane-3,4,5-triol	C25 H34 O10	21.9822	44479	494.215	516.197	517.205	35.663	1	52.3	DDA for preferred ion	[M+H]+1	1.5691e+07
Syringic acid	C9 H10 O5	5e-05	0.26	198.053	198.053	181.05	20.989	5	52.2	DDA for preferred ion	[M+H-H2O]+1	9.29781e+06
NCGC00179742-02_C15H22O5_3,12-Epoxy-12H-pyrano[4,3-j]-1,2-benzodioxepin-10(3H)-one, octahydro-3,6,9-trimethyl-, (5aS,6R,8aS,9R,12S,12aR)-	C15 H22 O5	21.9819	77909.6	282.147	304.129	305.136	26.567	5	52.2	DDA for preferred ion	[M+H]+1	2.81135e+07
3-(4-Hydroxy-5-oxo-3-phenyl-2,5-dihydro-2-furanyl)propanoic acid	C13 H12 O5	-6e-05	-0.22	248.068	248.068	249.076	22.623	1	52.1	DDA for preferred ion	[M+H]+1	2.75608e+07
(3S,6R,6aS,7S)-6,6a,7,8-Tetrahydroxy-3-methyl-2,3,4,5,6,6a,7,12a-octahydro-1,12-tetraphenedione	C19 H20 O6	-0.00025	-0.72	344.126	344.126	345.133	25.83	7	52.1	DDA for preferred ion	[M+H]+1	2.21368e+07
Sorbicillin	C14 H16 O3	0.00026	1.14	232.11	232.11	265.144	41.076	3	52.1	DDA for preferred ion	[M+H+MeOH]+1	7.08731e+06
Ferulaldehyde 松柏醛	C10 H10 O3	-0.00029	-1.63	178.063	178.063	237.077	25.827	5	52.1	DDA for preferred ion	[M-H+HAc]-1	9.15905e+07
5,6-dihydroxy-9,12,13-trimethyl-14-(2-methylpropyl)-2H,5H,6H,7H,8H,13H,13aH,14H,15H,16H,16bH-oxacyclododeca[3,2-e]isoindole-2,16-dione	C24 H35 N O5	-4e-05	-0.1	417.252	417.251	418.259	56.794	1	52.1	DDA for preferred ion	[M+H]+1	2.09815e+07
Zearalenone	C18 H22 O5	-168.079	-528306	318.147	150.068	151.075	37.813	2	52.1	DDA for other ion	[M+H]+1	7.75152e+06
6-[3-(3,4-dimethoxyphenyl)-1,3,3a,4,6,6a-hexahydrofuro[3,4-c]furan-6-yl]-4-methoxy-1,3-benzodioxole	C22 H24 O7	18.0086	45004.5	400.152	418.161	419.169	38.23	4	52.1	DDA for other ion	[M+H]+1	1.37277e+06
Theanine	C7 H14 N2 O3	0.00025	1.45	174.1	174.101	175.108	4.466	1	52	DDA for preferred ion	[M+H]+1	4.63035e+07
5-(2-Nitroprop-1-enyl)-1,3-benzodioxole	C10 H9 N O4	0.00032	1.56	207.053	207.053	240.087	7.395	1	51.9	DDA for preferred ion	[M+H+MeOH]+1	4.57457e+07
Myristicin	C11 H12 O3	-0.00018	-0.95	192.079	192.078	225.112	21.231	3	51.9	DDA for preferred ion	[M+H+MeOH]+1	2.71032e+09
Azilsartan (TAK-536)	C25 H20 N4 O5	-0.00355	-7.79	456.143	456.14	457.147	38.958	1	51.9	DDA for preferred ion	[M+H]+1	2.85261e+07
(2R,3R,4R,5R,6S)-2-[[(2R,3S,4S,5R,6S)-6-(4-ethenylphenoxy)-3,4,5-trihydroxyoxan-2-yl]methoxy]-6-methyloxane-3,4,5-triol	C20 H28 O10	-0.00025	-0.59	428.168	428.168	446.202	23.089	4	51.9	DDA for other ion	[M+NH4]+1	1.8094e+07
Ferulaldehyde 松柏醛	C10 H10 O3	0.00017	0.94	178.063	178.063	179.07	38.252	5	51.9	DDA for preferred ion	[M+H]+1	2.27932e+07
NCGC00386021-01!8,8-dimethyl-3-(2,4,5-trimethoxyphenyl)pyrano[2,3-f]chromen-4-one	C23 H22 O6	-21.9843	-55777.6	394.142	372.157	395.147	48.548	9	51.8	DDA for other ion	[M+Na]+1	4.79035e+06
albocycline	C18 H28 O4	-6e-05	-0.19	308.199	308.199	309.206	27.916	2	51.8	DDA for preferred ion	[M+H]+1	1.8593e+07
3',4'-Methylenedioxy-N-isopropylaminocathinone	C13 H17 N O3	-41.0264	-174491	235.121	194.094	195.102	31.52	5	51.8	DDA for other ion	[M+H]+1	4.98968e+07
Tropatepine	C22 H23 N S	0.00225	6.74	333.155	333.157	334.165	18.174	2	51.8	DDA for preferred ion	[M+H]+1	7.47153e+07
albocycline	C18 H28 O4	-7e-05	-0.24	308.199	308.199	309.206	25.551	2	51.8	DDA for preferred ion	[M+H]+1	2.81222e+07
3-Deoxy-3Beta-Hydroxyangolensic Acid Methyl Ester	C27 H36 O7	0.00028	0.6	472.246	472.246	473.254	44.478	3	51.7	DDA for preferred ion	[M+H]+1	1.93804e+07
α-Asarone α-细辛醚	C12 H16 O3	-32.0262	-153891	208.11	176.084	209.117	21.29	6	51.7	DDA for other ion	[M+H+MeOH]+1	1.11735e+07
2-Deoxyribose 5-phosphate	C5 H11 O7 P	-0.00035	-1.61	214.024	214.024	213.017	72.223	2	51.7	DDA for preferred ion	[M-H]-1	2.42687e+07
Senkyunolide H	C12 H16 O4	-18.0105	-80366.5	224.105	206.094	207.102	47.248	2	51.7	DDA for preferred ion	[M+H]+1	9.68747e+07
Ailanthone 臭椿酮	C20 H24 O7	-0.00049	-1.29	376.152	376.152	377.159	23.036	6	51.7	DDA for preferred ion	[M+H]+1	7.22017e+07
NCGC00380339-01_C15H19NO4_2-Pentenamide, 2-methyl-5-[(1R,3S,6R,9S)-6-methyl-8-oxo-7-oxatricyclo[4.3.0.0~3,9~]non-9-yl]-4-oxo-, (2E)-	C15 H19 N O4	21.9805	79314.4	277.131	299.112	300.119	9.439	1	51.7	DDA for preferred ion	[M+H]+1	1.23216e+08
2,6-Dimethoxyphenol	C8 H10 O3	3e-05	0.17	154.063	154.063	155.07	22.624	1	51.7	DDA for preferred ion	[M+H]+1	9.88918e+06
N-(2-Morpholinoethyl)-4-(1H-pyrazol-1-yl)benzamide	C16 H20 N4 O2	-0.00114	-3.8	300.159	300.157	299.15	21.1	2	51.7	DDA for preferred ion	[M-H]-1	4.36035e+06
Pesticide4_Cymoxanil_C7H10N4O3_(2E)-2-Cyano-N-(ethylcarbamoyl)-2-(methoxyimino)acetamide	C7 H10 N4 O3	38.041	192053	198.075	236.116	237.124	16.005	3	51.7	DDA for preferred ion	[M+H]+1	3.33547e+07
3-Hydroxytyramine	C8 H11 N O2	0.00026	1.71	153.079	153.079	137.06	4.558	3	51.6	DDA for preferred ion	[M+H-NH3]+1	1.41578e+08
(3Z)-6-Hydroxy-3-(1H-imidazol-5-ylmethylene)-12-methoxy-7a-(2-methyl-3-buten-2-yl)-7a,12-dihydro-1H,5H-imidazo[1',2':1,2]pyrido[2,3-b]indole-2,5(3H)-dione	C23 H23 N5 O4	-0.00113	-2.6	433.175	433.174	434.181	16.535	3	51.6	DDA for preferred ion	[M+H]+1	4.11798e+07
Senkyunolide H	C12 H16 O4	-18.0105	-80366.4	224.105	206.094	207.102	25.889	2	51.6	DDA for preferred ion	[M+H]+1	4.20968e+08
NCGC00180030-03!1-(2,4,5-trimethoxyphenyl)propane-1,2-diol	C12 H18 O5	-18.0106	-74388.5	242.115	224.105	225.112	41.75	2	51.6	DDA for preferred ion	[M+H]+1	1.80793e+08
NCGC00180030-03!1-(2,4,5-trimethoxyphenyl)propane-1,2-diol	C12 H18 O5	-18.0105	-74388.3	242.115	224.105	225.112	38.941	2	51.5	DDA for preferred ion	[M+H]+1	1.04254e+08
Prulaurasin	C14 H17 N O6	21.9843	74496.5	295.106	317.09	318.097	17.963	5	51.5	DDA for preferred ion	[M+H]+1	2.62052e+07
Anhydroecgonine methyl ester	C10 H15 N O2	0.00024	1.31	181.11	181.111	182.118	16.1	3	51.5	DDA for preferred ion	[M+H]+1	7.28106e+07
Chrysanthemic Acid	C10 H16 O2	-0.00079	-4.69	168.115	168.114	167.107	40.305	1	51.4	DDA for preferred ion	[M-H]-1	1.39071e+07
NCGC00380879-01_C23H28O7_1,3-Benzodioxole, 4-methoxy-6-[(2S,3R,4R,5S)-tetrahydro-3,4-dimethyl-5-(3,4,5-trimethoxyphenyl)-2-furanyl]-	C23 H28 O7	2e-05	0.04	416.183	416.184	417.191	46.111	2	51.3	DDA for preferred ion	[M+H]+1	1.31679e+07
3-Deoxy-3Beta-Hydroxyangolensic Acid Methyl Ester	C27 H36 O7	1e-05	0.02	472.246	472.246	473.253	43.633	3	51.3	DDA for preferred ion	[M+H]+1	2.36971e+07
5-OXO-D-PROLINE	C5 H7 N O3	-0.00112	-8.64	129.043	129.041	128.034	2.777	4	51.3	DDA for preferred ion	[M-H]-1	4.71259e+07
tert-Butyl N-[1-(aminocarbonyl)-3-methylbutyl]carbamate	C11 H22 N2 O3	-9e-05	-0.4	230.163	230.163	231.17	17.342	1	51.3	DDA for preferred ion	[M+H]+1	2.08755e+08
(4E)-8-hydroxy-4-(1-hydroxypropan-2-ylidene)-10-oxatricyclo[7.2.1.0¹,⁵]dodecane-8-carboxylic acid	C15 H22 O5	21.9817	77908.6	282.147	304.128	305.136	22.189	5	51.2	DDA for preferred ion	[M+H]+1	3.26065e+07
NCGC00385860-01_C15H22O2_3-Hydroxy-5-isopropylidene-3,8-dimethyl-2,3,3a,4,5,8a-hexahydro-6(1H)-azulenone	C15 H22 O2	-18.0103	-76913.7	234.162	216.152	217.159	39.37	5	51.2	DDA for preferred ion	[M+H]+1	1.14376e+07
2-Isopropylmalic acid	C7 H12 O5	-0.00077	-4.38	176.068	176.068	175.06	17.072	4	51.2	DDA for preferred ion	[M-H]-1	3.59087e+06
NCGC00385954-01!3-(2,4,5-trimethoxyphenyl)propanoic acid	C12 H16 O5	-0.00015	-0.61	240.1	240.1	241.107	19.121	2	51.2	DDA for preferred ion	[M+H]+1	3.2906e+07
Myristicin	C11 H12 O3	0.00026	1.36	192.079	192.079	193.086	47.84	5	51.2	DDA for preferred ion	[M+H]+1	6.82296e+07
Haloperidol metabolite II	C21 H25 Cl F N O2	18.0136	47761.7	377.156	395.169	378.166	17.437	2	51.2	DDA for other ion	[M+H-H2O]+1	4.2965e+06
N-(2-Morpholinoethyl)-4-(1H-pyrazol-1-yl)benzamide	C16 H20 N4 O2	-0.00118	-3.95	300.159	300.157	299.15	23.477	1	51.2	DDA for preferred ion	[M-H]-1	1.52354e+07
2,6-Xylidine	C8 H11 N	8e-05	0.67	121.089	121.089	122.097	73.551	5	51.1	DDA for preferred ion	[M+H]+1	4.00882e+07
(6E)-2,6,10-trimethyldodeca-6,11-diene-2,3,10-triol	C15 H28 O3	37.9543	148141	256.204	294.158	295.165	17.572	1	51.1	DDA for preferred ion	[M+H]+1	1.56313e+07
N-(2-Morpholinoethyl)-4-(1H-pyrazol-1-yl)benzamide	C16 H20 N4 O2	18.0093	59999.2	300.159	318.168	299.15	22.756	1	51.1	DDA for other ion	[M-H-H2O]-1	1.10367e+07
JWH-369	C26 H24 Cl N O	0.00379	9.45	401.155	401.158	402.166	19.612	2	51.1	DDA for preferred ion	[M+H]+1	8.08288e+07
3-Ethyl-4-hydroxy-1-phenyl-1,2-dihydroquinolin-2-one	C17 H15 N O2	18.0106	67936.4	265.11	283.121	266.118	27.444	1	51.1	DDA for other ion	[M+H-H2O]+1	1.41456e+07
Obscurolide A1	C15 H17 N O5	32.0257	110012	291.111	323.136	324.144	24.953	2	51.1	DDA for preferred ion	[M+H]+1	1.9041e+06
Rhodinyl Acetate	C12 H22 O2	17.0267	85923.1	198.162	215.189	216.196	31.228	2	51.1	DDA for preferred ion	[M+H]+1	1.48341e+07
3-Hydroxy-4-(methoxycarbonyl)phenylboronic acid pinacol ester	C14 H19 B O5	-78.0162	-280500	278.133	200.116	184.097	7.039	1	51.1	DDA for other ion	[M+H-NH3]+1	2.67798e+07
Disperse orange 3	C12 H10 N4 O2	-0.00135	-5.57	242.08	242.079	243.086	18.629	2	51	DDA for preferred ion	[M+H]+1	1.40892e+07
N-Nitrosofenfluramine	C12 H15 F3 N2 O	-17.0281	-65464	260.114	243.086	244.093	3.19	1	51	DDA for other ion	[M+H]+1	1.4536e+08
8-hydroxy-2,7,7,11,15-pentamethyl-5,12,16-trioxapentacyclo[9.8.0.0²,⁸.0⁴,⁶.0¹³,¹⁸]nonadec-13(18)-ene-3,17-dione	C21 H28 O6	21.9841	58439	376.189	398.173	399.18	37.725	3	51	DDA for preferred ion	[M+H]+1	2.54588e+07
Myristicin	C11 H12 O3	0.00025	1.28	192.079	192.079	193.086	29.545	3	51	DDA for preferred ion	[M+H]+1	6.3299e+07
Sinapinic acid	C11 H12 O5	-63.0082	-281201	224.068	161.06	162.067	21.919	5	50.9	DDA for other ion	[M+H]+1	1.27649e+07
Sinapinic acid	C11 H12 O5	0.00135	6.02	224.068	224.07	490.174	21.363	5	50.8	DDA for preferred ion	[2M+ACN+H]+1	1.94936e+07
4-Acetamidobenzaldehyde	C9 H9 N O2	0.0001	0.64	163.063	163.063	164.071	19.619	1	50.8	DDA for preferred ion	[M+H]+1	1.93499e+07
3-Hydroxy-4-(methoxycarbonyl)phenylboronic acid pinacol ester	C14 H19 B O5	-0.0022	-7.9	278.133	278.13	279.138	7.849	1	50.8	DDA for preferred ion	[M+H]+1	1.53483e+07
NCGC00384974-01!4-[5-(4-hydroxy-3,5-dimethoxyphenyl)-3,4-dimethyloxolan-2-yl]-2,6-dimethoxyphenol	C22 H28 O7	-18.0107	-44560.8	404.183	386.173	387.18	36.579	4	50.7	DDA for preferred ion	[M+H]+1	2.66418e+08
N-(2,1,3-Benzoxadiazol-4-yl)-2-(propylsulfanyl)nicotinamide	C15 H14 N4 O2 S	0.00224	7.12	314.084	314.086	313.079	73.287	1	50.7	DDA for preferred ion	[M-H]-1	1.00228e+08
N-acetylphenylalanine	C11 H13 N O3	1e-05	0.04	207.09	207.09	208.097	22.676	6	50.7	DDA for preferred ion	[M+H]+1	4.06296e+07
Methyl 1-(hexopyranosyloxy)-5-hydroxy-7-(hydroxymethyl)-1,4a,5,7a-tetrahydrocyclopenta[c]pyran-4-carboxylate	C17 H24 O11	0.00013	0.32	404.132	404.132	403.125	19.042	4	50.7	DDA for preferred ion	[M-H]-1	5.68257e+06
Methyl 4-hydroxy-3-methoxycinnamate 阿魏酸甲酯	C11 H12 O4	18.0109	86560	208.074	226.084	209.081	39.945	5	50.6	DDA for other ion	[M+H-H2O]+1	1.18734e+07
α-Asarone α-细辛醚	C12 H16 O3	6e-05	0.28	208.11	208.11	209.117	30.066	4	50.6	DDA for preferred ion	[M+H]+1	3.86148e+07
Gitoxigenin Diacetate	C27 H38 O7	21.9818	46349.6	474.262	496.244	497.251	49.557	1	50.6	DDA for preferred ion	[M+H]+1	1.12431e+07
Octopine	C9 H18 N4 O4	246.133	1e+06	246.133	492.266	247.14	2.183	1	50.6	DDA for other ion	[M+2H]+2	1.75768e+07
N4-(5-Fluoro-4-imino-3,4-dihydroquinazolin-3-yl)isonicotinamide	C14 H10 F N5 O	-0.0023	-8.11	283.087	283.085	284.092	28.242	1	50.5	DDA for preferred ion	[M+H]+1	1.26936e+07
NCGC00384974-01!4-[5-(4-hydroxy-3,5-dimethoxyphenyl)-3,4-dimethyloxolan-2-yl]-2,6-dimethoxyphenol	C22 H28 O7	-2e-05	-0.05	404.183	404.183	422.217	29.646	4	50.5	DDA for other ion	[M+NH4]+1	3.0673e+08
JWH-369	C26 H24 Cl N O	0.00385	9.6	401.155	401.158	402.166	19.363	2	50.5	DDA for preferred ion	[M+H]+1	7.93435e+07
JWH-369	C26 H24 Cl N O	0.00391	9.76	401.155	401.159	402.166	19.88	2	50.5	DDA for preferred ion	[M+H]+1	8.08635e+07
Eudesmin 桉脂素	C22 H26 O6	-0.00028	-0.73	386.173	386.173	387.18	30.192	4	50.5	DDA for preferred ion	[M+H]+1	5.00604e+07
NCGC00380936-01_C13H19NO5_1,3-Dioxolo[4,5-c]pyridin-4(5H)-one, 2-(1-hydroxy-1-methoxy-3-methylbutyl)-6-methyl-	C13 H19 N O5	21.9844	81688.1	269.126	291.111	292.118	16.922	5	50.5	DDA for preferred ion	[M+H]+1	2.44506e+07
albocycline	C18 H28 O4	-2e-05	-0.08	308.199	308.199	309.206	37.961	1	50.4	DDA for preferred ion	[M+H]+1	1.60682e+07
4-Methoxybenzaldehyde	C8 H8 O2	3e-05	0.24	136.052	136.052	137.06	20.354	4	50.4	DDA for preferred ion	[M+H]+1	6.98738e+07
Obscurolide A1	C15 H17 N O5	-18.0104	-61867.8	291.111	273.1	274.108	7.598	4	50.4	DDA for preferred ion	[M+H]+1	2.33927e+07
Jatrorrhizine 药根碱	C20 H19 N O4	-189.079	-560847	337.131	148.052	149.06	21.674	1	50.3	DDA for other ion	[M+H]+1	3.85015e+06
NCGC00380881-01!4,6,8-trihydroxy-3-methyl-3,4-dihydroisochromen-1-one	C10 H10 O5	-0.00015	-0.72	210.053	210.053	252.086	22.334	2	50.2	DDA for preferred ion	[M+ACN+H]+1	2.79685e+07
(5E)-3,4,9-trihydroxy-2-propyl-2,3,4,7,8,9-hexahydrooxecin-10-one	C12 H20 O5	-0.00023	-0.96	244.131	244.131	243.124	24.491	1	50.2	DDA for preferred ion	[M-H]-1	3.01979e+07
NCGC00380879-01_C23H28O7_1,3-Benzodioxole, 4-methoxy-6-[(2S,3R,4R,5S)-tetrahydro-3,4-dimethyl-5-(3,4,5-trimethoxyphenyl)-2-furanyl]-	C23 H28 O7	2e-05	0.04	416.183	416.184	417.191	28.598	2	50.2	DDA for preferred ion	[M+H]+1	5.17047e+07
Kanosamine	C6 H13 N O5	-17.0263	-95076.7	179.079	162.053	180.087	9.289	3	50.1	DDA for other ion	[M+NH4]+1	6.13385e+07
Diacetoxyscirpenol	C19 H26 O7	21.9839	60037.7	366.168	388.152	389.159	27.099	4	50.1	DDA for preferred ion	[M+H]+1	1.23231e+07
Calcium pantothenate 泛酸钙	C9 H17 N O5	-41.1716	-187903	219.111	177.939	219.973	4.188	1	50.1	DDA for other ion	[M+ACN+H]+1	2.70999e+07
(4S)-4-[(3aS,4S,7aR)-4-Hydroxy-6-methyl-3-methylene-2-oxo-2,3,3a,4,7,7a-hexahydro-1-benzofuran-5-yl]pentyl acetate	C17 H24 O5	-0.00244	-7.93	308.162	308.16	309.167	26.408	1	50.1	DDA for preferred ion	[M+H]+1	1.84176e+07
1-Phenyl-1H-pyrazolo[3,4-d]pyrimidin-4-amine	C11 H9 N5	-0.00115	-5.46	211.086	211.085	212.092	6.994	2	50.1	DDA for preferred ion	[M+H]+1	5.27904e+07
3,5-Dimethoxy-4-hydroxybenzaldehyde 丁香醛	C9 H10 O4	0.00026	1.42	182.058	182.058	200.092	18.392	5	50.1	DDA for preferred ion	[M+NH4]+1	3.2587e+07
Eudesmin 桉脂素	C22 H26 O6	-0.00039	-1.01	386.173	386.173	369.169	25.713	6	50.1	DDA for preferred ion	[M+H-H2O]+1	1.38965e+07
NCGC00180030-03!1-(2,4,5-trimethoxyphenyl)propane-1,2-diol	C12 H18 O5	-50.0367	-206664	242.115	192.079	225.112	51.59	1	50.1	DDA for other ion	[M+H+MeOH]+1	1.08277e+08
Coenzyme Q1	C14 H18 O4	0.0002	0.82	250.121	250.121	233.117	36.723	4	50.1	DDA for preferred ion	[M+H-H2O]+1	1.24165e+07
Prostaglandin B1	C20 H32 O4	-0.00247	-7.35	336.23	336.228	337.235	51.412	2	50.1	DDA for preferred ion	[M+H]+1	1.24512e+07
Pymetrozine	C10 H11 N5 O	0.00064	2.95	217.096	217.097	457.183	38.728	1	50.1	DDA for preferred ion	[2M+Na]+1	1.65922e+08
NCGC00169422-02!(2R,3S,4S,5R)-2,5-bis(3,4-dimethoxyphenyl)-3,4-dimethyloxolane	C22 H28 O5	-18.0131	-48397.2	372.194	354.181	355.188	44	5	50	DDA for preferred ion	[M+H]+1	4.37013e+07
(3aR,4aS,5R,7aS,8S,9aR)-5-Hydroxy-4a,8-dimethyl-3-methyleneoctahydroazuleno[6,5-b]furan-2,6(3H,4H)-dione	C15 H20 O4	6e-05	0.21	264.136	264.136	265.143	30.657	11	50	DDA for preferred ion	[M+H]+1	2.87396e+07
Citreoviridin	C23 H30 O6	-3e-05	-0.07	402.204	402.204	403.212	48.266	5	50	DDA for preferred ion	[M+H]+1	4.8256e+06
Schisandrin C 五味子丙素	C22 H24 O6	0.002	5.21	384.157	384.159	385.167	37.433	2	50	DDA for preferred ion	[M+H]+1	1.60298e+06
NCGC00169194-02_C25H28N4O4_3-[(2-Benzyl-9-hydroxy-3-oxo-2,3,9,9a-tetrahydro-1H-imidazo[1,2-a]indol-9-yl)methyl]-6-isopropyl-2,5-piperazinedione	C25 H28 N4 O4	-18.0135	-40189.7	448.211	430.198	431.205	41.028	2	49.9	DDA for preferred ion	[M+H]+1	1.49502e+07
Florfenicol amine	C10 H14 F N O3 S	0.00175	7.06	247.068	247.07	280.103	2.921	1	49.9	DDA for preferred ion	[M+H+MeOH]+1	9.29875e+07
4-[(2S,3S,4S)-4-[4-(β-D-Glucopyranosyloxy)-3-methoxybenzyl]-3-(hydroxymethyl)tetrahydro-2-furanyl]-2-methoxyphenyl β-D-glucopyranoside	C32 H44 O16	46.0059	67234.3	684.263	730.269	729.262	20.476	1	49.8	DDA for preferred ion	[M-H]-1	9.53342e+06
(+)-ar-Turmerone	C15 H20 O	0.00023	1.06	216.151	216.152	217.159	45.901	5	49.8	DDA for preferred ion	[M+H]+1	2.29108e+07
N-(2-Morpholinoethyl)-4-(1H-pyrazol-1-yl)benzamide	C16 H20 N4 O2	-0.00144	-4.78	300.159	300.157	299.15	22.56	1	49.8	DDA for preferred ion	[M-H]-1	1.52444e+09
6-[(3E,6E)-2,5-dihydroxy-4,6-dimethyl-7-(1,2,4-trimethyl-3,6-dioxabicyclo[3.1.0]hexan-4-yl)hepta-3,6-dien-2-yl]-4-methoxy-3,5-dimethylpyran-2-one	C24 H34 O7	21.9819	50622.6	434.23	456.212	457.22	47.668	3	49.7	DDA for preferred ion	[M+H]+1	9.25891e+06
(3S,6R,6aS,7S)-6,6a,7,8-Tetrahydroxy-3-methyl-2,3,4,5,6,6a,7,12a-octahydro-1,12-tetraphenedione	C19 H20 O6	-0.00018	-0.52	344.126	344.126	345.133	23.84	7	49.7	DDA for preferred ion	[M+H]+1	1.19757e+07
(+)-ar-Turmerone	C15 H20 O	0.00017	0.77	216.151	216.152	217.159	51.428	2	49.7	DDA for preferred ion	[M+H]+1	1.71995e+07
[3,4,5-trihydroxy-6-(hydroxymethyl)oxan-2-yl] 9-(hydroxymethyl)-2,2,6a,6b,9,12a-hexamethyl-10-[3,4,5-trihydroxy-6-[(3,4,5-trihydroxy-6-methyloxan-2-yl)oxymethyl]oxan-2-yl]oxy-1,3,4,5,6,6a,7,8,8a,10,11,12,13,14b-tetradecahydropicene-4a-carboxylate	C14 H17 N O7	0	0.01	311.101	311.101	312.108	17.15	1	49.7	DDA for preferred ion	[M+H]+1	2.27076e+07
NCGC00380879-01_C23H28O7_1,3-Benzodioxole, 4-methoxy-6-[(2S,3R,4R,5S)-tetrahydro-3,4-dimethyl-5-(3,4,5-trimethoxyphenyl)-2-furanyl]-	C23 H28 O7	-0.00011	-0.25	416.183	416.183	417.191	37.705	2	49.7	DDA for preferred ion	[M+H]+1	7.8976e+07
3,4-Dimethyl-2,5-bis(3,4,5-trimethoxyphenyl)tetrahydrofuran	C24 H32 O7	-0.00254	-5.87	432.215	432.212	433.22	37.731	8	49.7	DDA for preferred ion	[M+H]+1	8.88376e+06
N-Acetyl-DL-glutamic acid	C7 H11 N O5	-46.0062	-243337	189.064	143.058	188.056	5.131	2	49.7	DDA for other ion	[M+FA-H]-1	4.59235e+07
4,8-Dihydroxy-6-methoxy-3-methyl-3,4-dihydro-1H-isochromen-1-one	C11 H12 O5	0.00025	1.13	224.068	224.069	225.076	18.456	3	49.7	DDA for preferred ion	[M+H]+1	3.04474e+06
5-Isoxazol-5-yl-N-[4-(4-methylpiperazin-1-yl)benzyl]thiophene-2-sulfonamide	C19 H22 N4 O3 S2	-0.00202	-4.83	418.113	418.111	417.104	18.123	1	49.6	DDA for preferred ion	[M-H]-1	4.16795e+06
Phomalone	C13 H18 O5	-7e-05	-0.27	254.115	254.115	253.108	23.045	1	49.6	DDA for preferred ion	[M-H]-1	9.95475e+06
N-Acetyl-L-tyrosine	C11 H13 N O4	0.00031	1.37	223.084	223.085	224.092	7.576	6	49.6	DDA for preferred ion	[M+H]+1	6.25516e+07
NCGC00384974-01!4-[5-(4-hydroxy-3,5-dimethoxyphenyl)-3,4-dimethyloxolan-2-yl]-2,6-dimethoxyphenol	C22 H28 O7	-18.0105	-44560.3	404.183	386.173	387.18	33.03	7	49.6	DDA for preferred ion	[M+H]+1	3.88862e+07
(3S,6R,6aS,7S)-6,6a,7,8-Tetrahydroxy-3-methyl-2,3,4,5,6,6a,7,12a-octahydro-1,12-tetraphenedione	C19 H20 O6	-0.00024	-0.69	344.126	344.126	345.133	22.629	4	49.5	DDA for preferred ion	[M+H]+1	2.05193e+07
2-[1-[4,5-Dihydroxy-3-[(2S,3R,4S,5S,6R)-3,4,5-trihydroxy-6-(hydroxymethyl)oxan-2-yl]oxyoxan-2-yl]indol-3-yl]acetic acid	C21 H27 N O11	17.0284	36295.7	469.158	486.187	487.194	39.428	3	49.4	DDA for preferred ion	[M+H]+1	9.46136e+06
Lotaustralin	C11 H19 N O6	21.9845	84192.6	261.121	283.106	284.113	18.266	2	49.4	DDA for preferred ion	[M+H]+1	1.05504e+07
arctigenin	C21 H24 O6	0.00026	0.7	372.157	372.158	373.165	40.408	6	49.4	DDA for preferred ion	[M+H]+1	1.70308e+07
2-{2-[5-(Ethoxycarbonyl)-2-morpholinoanilino]-2-oxoethoxy}acetic acid	C17 H22 N2 O7	0.00017	0.46	366.143	366.143	367.15	16.532	1	49.4	DDA for preferred ion	[M+H]+1	2.9054e+07
Nevirapine	C15 H14 N4 O	-0.00136	-5.1	266.117	266.115	267.123	23.32	2	49.4	DDA for preferred ion	[M+H]+1	1.08296e+07
Famciclovir (Famvir)	C14 H19 N5 O4	-169.085	-526510	321.144	152.058	153.066	16.248	2	49.3	DDA for other ion	[M+H]+1	5.24841e+06
1-Tetrahydro-1H-pyrrol-1-yl-3-[3-(trifluoromethyl)-1H-pyrazol-1-yl]propan-2-ol	C11 H16 F3 N3 O	-32.0236	-121705	263.125	231.101	264.134	16.924	1	49.3	DDA for other ion	[M+H+MeOH]+1	1.45599e+06
NCGC00380879-01_C23H28O7_1,3-Benzodioxole, 4-methoxy-6-[(2S,3R,4R,5S)-tetrahydro-3,4-dimethyl-5-(3,4,5-trimethoxyphenyl)-2-furanyl]-	C23 H28 O7	0.00014	0.33	416.183	416.184	417.191	39.647	2	49.3	DDA for preferred ion	[M+H]+1	1.24459e+07
4-[2-(4-Allyl-2,6-dimethoxyphenoxy)-1-hydroxypropyl]-2-methoxyphenol	C21 H26 O6	17.0265	45504.4	374.173	391.199	392.207	40.564	4	49.3	DDA for preferred ion	[M+H]+1	1.40019e+07
Kahweol 咖啡豆醇	C20 H26 O3	0.00015	0.47	314.188	314.188	315.196	46.212	3	49.3	DDA for preferred ion	[M+H]+1	3.66513e+06
SB236057A	C33 H34 N4 O3	-0.00474	-8.88	534.263	534.258	535.266	32.02	1	49.2	DDA for preferred ion	[M+H]+1	1.02919e+07
syringaresinol	C22 H26 O8	17.0265	40717.3	418.163	435.189	436.197	19.677	1	49.2	DDA for preferred ion	[M+H]+1	3.47764e+07
2-(1-{2-[3-(Methylthio)anilino]-2-oxoethyl}cyclopentyl)acetic acid	C16 H21 N O3 S	-63.0063	-205149	307.124	244.118	308.134	2.575	1	49.2	DDA for other ion	[M+ACN+Na]+1	7.15855e+07
3-{[4-(2-Pyrimidinyl)piperazino]carbonyl}-2-pyrazinecarboxylic acid	C14 H14 N6 O3	-0.00124	-3.95	314.113	314.111	315.119	16.971	4	49.2	DDA for preferred ion	[M+H]+1	3.90554e+07
3-Methyl-6-oxo-1-phenyl-4-(3-pyridinyl)-6,7-dihydro-1H-pyrazolo[3,4-b]pyridine-5-carbonitrile	C19 H13 N5 O	-0.00143	-4.36	327.112	327.111	328.118	18.36	1	49.2	DDA for preferred ion	[M+H]+1	2.51967e+06
NCGC00380370-01!(Z)-1,4-bis(4-hydroxy-3-methoxyphenyl)-2,3-dimethylbut-2-ene-1,4-dione	C20 H20 O6	-0.00027	-0.76	356.126	356.126	357.133	38.959	8	49.2	DDA for preferred ion	[M+H]+1	7.85638e+06
Shikimic acid 莽草酸	C7 H10 O5	-0.00076	-4.38	174.053	174.052	173.045	15.352	2	49.1	DDA for preferred ion	[M-H]-1	3.95482e+07
(1R,3R,4S,6S,8R,9R,10S,11S)-8-hydroxy-3,8-dimethyl-12-methylidene-10-[(2-methylprop-2-enoyl)oxy]-7,13-dioxo-5,14-dioxatricyclo[9.3.0.0⁴,⁶]tetradecan-9-yl 2-methylprop-2-enoate	C23 H28 O9	17.0268	37991.5	448.173	465.2	466.207	25.258	2	49.1	DDA for preferred ion	[M+H]+1	870908
Amrinone	C10 H9 N3 O	0.00135	7.23	187.075	187.076	188.083	38.162	2	49.1	DDA for preferred ion	[M+H]+1	4.63589e+07
Galangin	C15 H10 O5	18.0106	66692.8	270.053	288.063	289.071	20.692	11	49.1	DDA for other ion	[M+H]+1	3.83844e+06
Citreoviridin	C23 H30 O6	-0.00019	-0.47	402.204	402.204	403.211	47.915	5	49.1	DDA for preferred ion	[M+H]+1	2.64972e+06
DOCOSANOL	C22 H46 O	37.9541	116297	326.355	364.309	365.316	69.593	1	49	DDA for preferred ion	[M+H]+1	9.67417e+06
5-hydroxy-2,2-dimethyl-10-(2-methylbut-3-en-2-yl)pyrano[3,2-g]chromen-8-one	C19 H20 O4	39.007	124968	312.136	351.143	335.124	17.149	4	48.9	DDA for other ion	[M+H-NH3]+1	1.10088e+07
NCGC00384737-01!1-(3,4-dimethoxyphenyl)-2-(2-hydroxy-3-methoxy-5-prop-2-enylphenyl)propan-1-one	C21 H24 O5	18.0107	50568.7	356.162	374.173	357.17	42.386	6	48.8	DDA for other ion	[M+H-H2O]+1	1.05638e+07
Pseudouridine	C9 H12 N2 O6	-3e-05	-0.14	244.07	244.07	243.062	4.985	2	48.8	DDA for preferred ion	[M-H]-1	3.54251e+06
NCGC00179325-04_C24H30O11_(1S,4aS,5R,7S,7aS)-1-(beta-D-Glucopyranosyloxy)-4a,5-dihydroxy-7-methyl-1,4a,5,6,7,7a-hexahydrocyclopenta[c]pyran-7-yl (2E)-3-phenylacrylate	C24 H30 O11	21.9825	44483	494.179	516.161	517.169	41.049	2	48.7	DDA for preferred ion	[M+H]+1	1.79118e+07
3-[4-(Trifluoromethoxy)phenyl]-1,2,4-oxadiazole-5-carbohydrazide	C10 H7 F3 N4 O3	0.00134	4.65	288.047	288.048	287.041	16.715	1	48.7	DDA for preferred ion	[M-H]-1	3.78173e+07
NCGC00385815-01!(2S)-8-[(E)-3-hydroxy-3-methylbut-1-enyl]-5,7-dimethoxy-2-phenyl-2,3-dihydrochromen-4-one	C22 H24 O5	-6e-05	-0.17	368.162	368.162	369.17	29.645	10	48.7	DDA for preferred ion	[M+H]+1	7.5938e+07
Alibendol	C13 H17 N O4	21.9804	87531.1	251.116	273.096	291.13	3.54	2	48.7	DDA for preferred ion	[M+NH4]+1	5.06298e+07
L-Dopa	C9 H11 N O4	0.0003	1.53	197.069	197.069	198.076	13.496	3	48.7	DDA for preferred ion	[M+H]+1	2.33354e+07
4-Acetamidobenzaldehyde	C9 H9 N O2	0.00017	1.01	163.063	163.063	164.071	9.201	1	48.7	DDA for preferred ion	[M+H]+1	3.24227e+08
terrein	C8 H10 O3	17.0266	110517	154.063	171.09	172.097	20.925	2	48.6	DDA for preferred ion	[M+H]+1	1.86273e+07
Xanthurenic Acid	C10 H7 N O4	0.00031	1.49	205.038	205.038	206.045	15.281	3	48.6	DDA for preferred ion	[M+H]+1	8.05212e+07
NCGC00180744-03_C19H24O6_Naphtho[2,3-b]furan-9(4H)-one, 4,8-bis(acetyloxy)-4a,5,6,7,8,8a-hexahydro-3,4a,5-trimethyl-, (4S,4aR,5S,8S,8aS)-	C19 H24 O6	-18.0106	-51731.3	348.157	330.147	331.154	28.352	5	48.6	DDA for preferred ion	[M+H]+1	1.98401e+07
trans-Cinnamaldehyde	C9 H8 O	6e-05	0.48	132.058	132.058	165.091	20.354	3	48.6	DDA for preferred ion	[M+H+MeOH]+1	7.22179e+07
1,3,4,10-Tetrahydro-9(2H)-acridinone	C13 H13 N O	0.0001	0.48	199.1	199.1	200.107	19.293	1	48.6	DDA for preferred ion	[M+H]+1	2.30922e+07
Hydroxyecdysone β-蜕皮激素	C27 H44 O7	46.0091	95790.6	480.309	526.318	525.31	73.222	2	48.6	DDA for preferred ion	[M-H]-1	6.4287e+07
1,3-Diphenylacetone	C15 H14 O	0.00018	0.86	210.104	210.105	211.112	41.968	1	48.5	DDA for preferred ion	[M+H]+1	2.75458e+06
7-Methoxycoumarin 甲氧基香豆素	C10 H8 O3	0.00026	1.48	176.047	176.048	194.081	20.161	8	48.5	DDA for preferred ion	[M+NH4]+1	9.92717e+07
L-Dopa	C9 H11 N O4	0.00015	0.75	197.069	197.069	198.076	8.124	2	48.5	DDA for preferred ion	[M+H]+1	5.78222e+08
Ferulaldehyde 松柏醛	C10 H10 O3	0.00014	0.81	178.063	178.063	211.097	43.457	2	48.4	DDA for preferred ion	[M+H+MeOH]+1	2.4671e+07
Zaprinast	C13 H13 N5 O2	-0.00126	-4.66	271.107	271.106	272.113	17.295	1	48.4	DDA for preferred ion	[M+H]+1	1.33631e+07
2,3-bis[(4-hydroxy-3-methoxyphenyl)methyl]butane-1,4-diol	C20 H26 O6	17.0261	47010.9	362.173	379.199	380.206	26.2	1	48.4	DDA for preferred ion	[M+H]+1	1.51192e+07
2-{[5,6-Dihydroxy-3-(methoxycarbonyl)-3-cyclohexen-1-yl]oxy}propanoic acid	C11 H16 O7	-18.0106	-69247.8	260.09	242.079	243.086	20.714	3	48.4	DDA for preferred ion	[M+H]+1	5.27039e+07
N-(2-Morpholinoethyl)-4-(1H-pyrazol-1-yl)benzamide	C16 H20 N4 O2	-0.00126	-4.19	300.159	300.157	299.15	21.754	1	48.3	DDA for preferred ion	[M-H]-1	5.32596e+07
Alibendol	C13 H17 N O4	-19.046	-75845.6	251.116	232.07	233.077	4.454	2	48.3	DDA for other ion	[M+H]+1	4.20021e+07
7-(β-Hydroxyethyl)theophylline	C9 H12 N4 O3	-17.0265	-75980.1	224.091	207.064	225.098	4.632	1	48.3	DDA for other ion	[M+NH4]+1	5.69068e+07
INOSINE	C10 H12 N4 O5	-0.00126	-4.71	268.081	268.08	267.072	3.173	1	48.3	DDA for preferred ion	[M-H]-1	2.90862e+07
Docosahexaenoic acid ethyl ester	C24 H36 O2	-4.95809	-13916.6	356.272	351.313	374.303	73.281	1	48.3	DDA for other ion	[M+Na]+1	7.01971e+07
6-formyl-10-(hydroxymethyl)-5-methoxy-3-methylidene-2-oxo-2H,3H,3aH,4H,5H,8H,9H,11aH-cyclodeca[b]furan-4-yl 2-methylbutanoate	C21 H28 O7	-32.0268	-81662.8	392.183	360.157	361.164	23.032	1	48.2	DDA for other ion	[M+H]+1	1.40168e+07
Sinapinic acid	C11 H12 O5	6e-05	0.26	224.068	224.069	303.09	27.991	5	48.2	DDA for preferred ion	[M+DMSO+H]+1	2.84368e+06
5,9-dihydroxy-7-(hydroxymethyl)-5,7-dimethyl-4,5a,6,8,8a,9-hexahydro-1H-azuleno[5,6-c]furan-3-one	C15 H22 O5	0.00011	0.39	282.147	282.147	281.14	26.573	8	48.1	DDA for preferred ion	[M-H]-1	4.76793e+07
[5-(Benzoyloxy)-4,6-dihydroxy-3-methoxy-1-cyclohexen-1-yl]methyl benzoate	C22 H22 O7	-0.00238	-5.98	398.137	398.134	399.141	40.944	2	48.1	DDA for preferred ion	[M+H]+1	1.04639e+07
(4E)-8-hydroxy-4-(1-hydroxypropan-2-ylidene)-10-oxatricyclo[7.2.1.0¹,⁵]dodecane-8-carboxylic acid	C15 H22 O5	0.0001	0.37	282.147	282.147	281.14	24.839	7	48.1	DDA for preferred ion	[M-H]-1	1.35021e+07
L-Aspartic acid β-benzyl ester	C11 H13 N O4	0.00013	0.6	223.084	223.085	224.092	17.285	4	48.1	DDA for preferred ion	[M+H]+1	1.24359e+07
AB-FUBINACA isomer 1	C20 H21 F N4 O2	-78.0167	-211907	368.165	290.148	369.169	33.92	5	48.1	DDA for other ion	[M+DMSO+H]+1	1.4155e+09
Tiemonium	C18 H23 N O2 S	0.00198	6.24	317.145	317.147	318.154	6.261	1	48	DDA for preferred ion	[M+H]+1	5.81432e+06
Sinapinic acid	C11 H12 O5	4e-05	0.17	224.068	224.069	303.09	21.586	5	48	DDA for preferred ion	[M+DMSO+H]+1	2.94657e+07
Catechin Tetramethylether	C19 H22 O6	-0.00012	-0.33	346.142	346.142	347.149	23.41	7	48	DDA for preferred ion	[M+H]+1	4.39537e+07
Ibuprofen	C13 H18 O2	0.00015	0.73	206.131	206.131	207.138	30.146	2	48	DDA for preferred ion	[M+H]+1	3.4562e+07
Diacetoxyscirpenol	C19 H26 O7	21.984	60038.2	366.168	388.152	389.159	44.228	4	48	DDA for preferred ion	[M+H]+1	4.61713e+06
NCGC00384531-01!3-(2,4-dihydroxyphenyl)-7-hydroxy-6,8-bis(3-methylbut-2-enyl)-2,3-dihydrochromen-4-one	C25 H28 O5	-0.00381	-9.33	408.194	408.19	409.197	15.374	1	48	DDA for preferred ion	[M+H]+1	1.29042e+07
N-(2-Morpholinoethyl)-4-(1H-pyrazol-1-yl)benzamide	C16 H20 N4 O2	-0.00126	-4.19	300.159	300.157	299.15	26.06	1	48	DDA for preferred ion	[M-H]-1	1.66268e+07
Santonin	C15 H18 O3	0.00022	0.88	246.126	246.126	247.133	52.412	8	48	DDA for preferred ion	[M+H]+1	1.39799e+07
Buprenorphine	C29 H41 N O4	0.00142	3.04	467.304	467.305	468.312	71.063	2	47.9	DDA for preferred ion	[M+H]+1	2.76173e+06
Carbidopa	C10 H14 N2 O4	0.00012	0.53	226.095	226.095	227.103	10.526	2	47.9	DDA for preferred ion	[M+H]+1	3.61147e+07
Retrorsine	C18 H25 N O6	-21.9847	-62604.4	351.168	329.184	312.18	23.446	4	47.9	DDA for other ion	[M+H-H2O]+1	1.06423e+07
(5E)-3,4,9-trihydroxy-2-propyl-2,3,4,7,8,9-hexahydrooxecin-10-one	C12 H20 O5	-0.00014	-0.58	244.131	244.131	245.138	24.708	1	47.9	DDA for preferred ion	[M+H]+1	2.66729e+07
Ethyl 2-{3-[(4-chloro-2-nitrobenzoyl)amino]-4-methylphenoxy}propanoate	C19 H19 Cl N2 O6	8e-05	0.2	406.093	406.093	405.086	29.415	1	47.8	DDA for preferred ion	[M-H]-1	1.00889e+07
NCGC00180037-02!2-hydroxy-4-methoxy-3-(3-methylbut-2-enyl)-6-pentylbenzoic acid	C18 H26 O4	0.00012	0.39	306.183	306.183	307.191	44.59	2	47.8	DDA for preferred ion	[M+H]+1	1.12512e+07
Nitrendipine	C18 H20 N2 O6	-0.0002	-0.55	360.132	360.132	361.139	23.659	3	47.8	DDA for preferred ion	[M+H]+1	3.06653e+07
2-(8-Hydroxy-4a,8-dimethyldecahydro-2-naphthalenyl)acrylic acid	C15 H24 O3	39.9926	158592	252.173	292.165	275.162	29.31	7	47.8	DDA for other ion	[M+H-H2O]+1	6.26594e+06
[(3aS,4S,5S,6E,10Z,11aR)-6-formyl-5-hydroxy-10-(hydroxymethyl)-3-methylidene-2-oxo-3a,4,5,8,9,11a-hexahydrocyclodeca[b]furan-4-yl] 2-methylprop-2-enoate	C19 H22 O7	-0.00262	-7.25	362.137	362.134	363.141	16.445	1	47.8	DDA for preferred ion	[M+H]+1	5.99097e+06
NCGC00384974-01!4-[5-(4-hydroxy-3,5-dimethoxyphenyl)-3,4-dimethyloxolan-2-yl]-2,6-dimethoxyphenol	C22 H28 O7	0.0004	1	404.183	404.184	427.173	39.575	1	47.8	DDA for preferred ion	[M+Na]+1	4.13975e+07
3-[4-(Trifluoromethoxy)phenyl]-1,2,4-oxadiazole-5-carbohydrazide	C10 H7 F3 N4 O3	0.00135	4.68	288.047	288.048	287.041	16.084	1	47.8	DDA for preferred ion	[M-H]-1	2.55918e+07
4-Methoxybenzaldehyde	C8 H8 O2	6e-05	0.41	136.052	136.052	137.06	23.22	4	47.8	DDA for preferred ion	[M+H]+1	3.96043e+07
Penicillic acid	C8 H10 O4	-32.026	-188324	170.058	138.032	171.065	17.019	2	47.8	DDA for other ion	[M+H+MeOH]+1	2.03689e+07
NCGC00169556-02!3-(3,4,5-trimethoxyphenyl)propanoic acid	C12 H16 O5	2e-05	0.1	240.1	240.1	241.107	40.624	2	47.8	DDA for preferred ion	[M+H]+1	2.7481e+07
NCGC00381349-01_C11H13NO5_1H-Pyrrole-3-propanoic acid, 5-acetyl-4-(carboxymethyl)-	C11 H13 N O5	0.00011	0.47	239.079	239.079	240.087	10.353	1	47.8	DDA for preferred ion	[M+H]+1	7.60473e+07
NCGC00380490-01!(E)-3-[4-[1-(3,4-dimethoxyphenyl)propan-2-yloxy]-3-methoxyphenyl]prop-2-enal	C21 H24 O5	-0.00034	-0.94	356.162	356.162	357.169	24.85	3	47.7	DDA for preferred ion	[M+H]+1	5.48321e+07
2'-Deoxyinosine	C10 H12 N4 O4	-0.00126	-5.01	252.086	252.085	251.077	5.532	2	47.7	DDA for preferred ion	[M-H]-1	5.02063e+06
NCGC00380962-01_C24H34O6_Methyl (4R,8aS)-1-hydroxy-2-(hydroxymethyl)-5,5,8a-trimethyl-4-[(2E,4E,6E)-2,4,6-octatrienoyloxy]-1,4,4a,5,6,7,8,8a-octahydro-1-naphthalenecarboxylate	C24 H34 O6	21.9817	52558.1	418.236	440.217	441.224	45.699	1	47.7	DDA for preferred ion	[M+H]+1	2.79693e+06
2,6-Dimethyl-5-(4-methylphenoxy)pyrimidin-4-ol	C13 H14 N2 O2	-17.0265	-73994.2	230.106	213.079	231.113	19.89	2	47.6	DDA for other ion	[M+NH4]+1	5.28488e+07
1,2,3,4-Tetrahydroisoquinoline-1-acetic acid	C11 H13 N O2	0.00027	1.4	191.095	191.095	192.102	16.539	2	47.6	DDA for preferred ion	[M+H]+1	6.62076e+07
1-[2,4-Dihydroxy-3-(2-hydroxyethyl)-6-methoxyphenyl]-1-butanone	C13 H18 O5	8e-05	0.32	254.115	254.116	255.123	28.391	1	47.6	DDA for preferred ion	[M+H]+1	1.50812e+07
Alibendol	C13 H17 N O4	21.9807	87532.1	251.116	273.096	274.104	4.251	1	47.6	DDA for preferred ion	[M+H]+1	3.9299e+07
Prostaglandin B1	C20 H32 O4	-0.00247	-7.35	336.23	336.228	337.235	49.486	2	47.6	DDA for preferred ion	[M+H]+1	1.81177e+07
Limonin 柠檬苦素	C26 H30 O8	-0.00228	-4.84	470.194	470.192	471.199	41.836	9	47.5	DDA for preferred ion	[M+H]+1	2.9936e+08
4-Ethoxy ethylbenzoate	C11 H14 O3	0.0001	0.51	194.094	194.094	195.102	23.219	2	47.5	DDA for preferred ion	[M+H]+1	3.98834e+07
NCGC00091427-03!4-methoxy-6-prop-2-enyl-1,3-benzodioxole	C11 H12 O3	0.00026	1.36	192.079	192.079	193.086	42.999	4	47.5	DDA for preferred ion	[M+H]+1	1.52713e+07
AB-FUBINACA isomer 1	C20 H21 F N4 O2	18.0081	48913	368.165	386.173	369.17	42.863	5	47.4	DDA for other ion	[M+H-H2O]+1	1.38979e+08
Sedanolide	C12 H18 O2	-50.0367	-257747	194.131	144.094	145.101	44.193	2	47.4	DDA for other ion	[M+H]+1	1.41899e+07
Pesticide4_Benalaxyl_C20H23NO3_Methyl N-(2,6-dimethylphenyl)-N-(phenylacetyl)alaninate	C20 H23 N O3	4.9535	15233.7	325.168	330.121	331.129	21.25	1	47.4	DDA for other ion	[M+H]+1	2.57531e+06
licoricidin	C26 H32 O5	5e-05	0.12	424.225	424.225	425.232	42.326	1	47.4	DDA for preferred ion	[M+H]+1	1.12325e+07
1-(1,3,3-Trimethyl-2,3-dihydro-1H-indol-2-yliden)acetone	C14 H17 N O	21.9804	102172	215.131	237.111	238.119	15.958	1	47.4	DDA for preferred ion	[M+H]+1	1.92526e+08
NCGC00169556-02!3-(3,4,5-trimethoxyphenyl)propanoic acid	C12 H16 O5	0.0001	0.41	240.1	240.1	241.107	41.366	2	47.4	DDA for preferred ion	[M+H]+1	1.07281e+07
verruculotoxin	C15 H20 N2 O	21.9804	90025.5	244.158	266.138	267.145	17.242	1	47.4	DDA for preferred ion	[M+H]+1	5.98998e+07
AB-FUBINACA isomer 1	C20 H21 F N4 O2	-0.0027	-7.33	368.165	368.162	369.169	28.08	10	47.3	DDA for preferred ion	[M+H]+1	1.1558e+08
Meglutol	C6 H10 O5	-0.00098	-6.02	162.053	162.052	161.045	6.245	3	47.3	DDA for preferred ion	[M-H]-1	3.73434e+08
1,3,7-Trihydroxy-6-methoxy-4,5-diisoprenylxanthone	C24 H26 O6	-0.00221	-5.38	410.173	410.171	411.178	45.056	4	47.3	DDA for preferred ion	[M+H]+1	4.80248e+06
L-Tryptophan L-色氨酸	C11 H12 N2 O2	-0.00055	-2.72	204.09	204.089	203.082	17.831	4	47.3	DDA for preferred ion	[M-H]-1	4.63397e+06
Ecgonine	C9 H15 N O3	18.0106	97299.3	185.105	203.116	204.123	3.197	2	47.3	DDA for other ion	[M+H]+1	4.54178e+07
Thromboxane B2	C20 H34 O6	-185.119	-500002	370.236	185.117	393.223	16.972	4	47.3	DDA for other ion	[2M+Na]+1	2.01569e+07
6-Methylflavone	C16 H12 O2	214.105	906904	236.084	450.189	473.178	33.158	2	47.3	DDA for other ion	[M+Na]+1	1.05248e+07
Valdecoxib	C16 H14 N2 O3 S	0.00194	6.17	314.073	314.074	315.082	17.104	2	47.3	DDA for preferred ion	[M+H]+1	3.89576e+06
Methadone	C21 H27 N O	-0.01537	-49.7	309.209	309.194	310.201	26.528	2	47.3	DDA for preferred ion	[M+H]+1	5.78062e+07
(E)-5-(4-methoxy-5-methyl-6-oxopyran-2-yl)-3-methylhex-4-enoic acid	C14 H18 O5	7e-05	0.27	266.115	266.115	267.123	23.898	3	47.3	DDA for preferred ion	[M+H]+1	3.08504e+06
N-Acetyl-1-aspartylglutamic acid	C11 H16 N2 O8	-0.00044	-1.45	304.091	304.09	337.124	4.31	4	47.2	DDA for preferred ion	[M+H+MeOH]+1	5.41342e+06
Senkyunolide H	C12 H16 O4	-18.0104	-80366.1	224.105	206.094	207.102	56.948	2	47.2	DDA for preferred ion	[M+H]+1	2.2515e+07
NCGC00168879-02_C10H15NO3_3-Acetyl-5-sec-butyl-4-hydroxy-1,5-dihydro-2H-pyrrol-2-one	C10 H15 N O3	0.00022	1.1	197.105	197.105	198.113	12.644	4	47.2	DDA for preferred ion	[M+H]+1	3.13643e+07
Astringin 白皮杉醇葡萄糖苷	C20 H22 O9	-21.9845	-54132.2	406.126	384.142	385.149	24.131	5	47.2	DDA for other ion	[M+H]+1	2.88155e+06
Heptanophenone	C13 H18 O	-32.0261	-168438	190.136	158.11	191.143	35.813	1	47.2	DDA for other ion	[M+H+MeOH]+1	1.41752e+07
(2S,3R,4S,5S,6R)-2-[4-[(E)-2-(3,5-dihydroxyphenyl)ethenyl]-2-methoxyphenoxy]-6-(hydroxymethyl)oxane-3,4,5-triol	C21 H24 O9	0.00019	0.46	420.142	420.142	443.132	41.193	3	47.1	DDA for preferred ion	[M+Na]+1	1.45118e+07
NCGC00380393-01_C15H20O4_Pentaleno[1,6a-c]pyran-9-carboxylic acid, 1,3,4,5,6,7,7a,9a-octahydro-4,6,6-trimethyl-3-oxo-, (4S,4aR,7aS,9aR)-	C15 H20 O4	21.9805	83216.4	264.136	286.117	287.124	13.448	7	47.1	DDA for preferred ion	[M+H]+1	3.77462e+07
2-{2-Oxo-2-[4-(1H-pyrrol-1-yl)piperidino]ethoxy}acetic acid	C13 H18 N2 O4	-41.0265	-154162	266.127	225.1	267.134	17.315	1	47.1	DDA for other ion	[M+ACN+H]+1	3.96319e+07
Phomalone	C13 H18 O5	-1e-05	-0.02	254.115	254.115	253.108	26.159	1	47	DDA for preferred ion	[M-H]-1	5.27541e+06
Flunitrazepam	C16 H12 F N3 O3	-0.00169	-5.39	313.086	313.085	314.092	10.912	2	47	DDA for preferred ion	[M+H]+1	5.455e+08
(4S)-4-[(3aS,4S,7aR)-4-Hydroxy-6-methyl-3-methylene-2-oxo-2,3,3a,4,7,7a-hexahydro-1-benzofuran-5-yl]pentyl acetate	C17 H24 O5	-0.00314	-10.18	308.162	308.159	387.18	26.211	2	47	DDA for preferred ion	[M+DMSO+H]+1	1.33201e+07
2-[1-[4,5-Dihydroxy-3-[(2S,3R,4S,5S,6R)-3,4,5-trihydroxy-6-(hydroxymethyl)oxan-2-yl]oxyoxan-2-yl]indol-3-yl]acetic acid	C21 H27 N O11	17.028	36294.7	469.158	486.186	487.194	34.613	3	47	DDA for preferred ion	[M+H]+1	5.5731e+06
Myristicin	C11 H12 O3	-3e-05	-0.18	192.079	192.079	225.112	28.004	4	46.9	DDA for preferred ion	[M+H+MeOH]+1	2.89654e+08
Esmolol	C16 H25 N O4	-32.0262	-108498	295.178	263.152	264.159	21.829	1	46.9	DDA for other ion	[M+H]+1	7.28528e+06
Phomalone	C13 H18 O5	-0.0001	-0.39	254.115	254.115	253.108	24.612	1	46.9	DDA for preferred ion	[M-H]-1	1.28282e+08
Allobarbital	C10 H12 N2 O3	18.0108	86554.9	208.085	226.096	209.092	18.052	2	46.8	DDA for other ion	[M+H-H2O]+1	6.40785e+07
(+/-)-Cannabichromeorcin	C17 H22 O2	-21.9842	-85156.5	258.162	236.178	237.185	51.686	2	46.8	DDA for other ion	[M+H]+1	1.14268e+07
2-Pyridine ethanol	C7 H9 N O	0.00033	2.67	123.068	123.069	124.076	3.252	5	46.7	DDA for preferred ion	[M+H]+1	4.00931e+07
Paeonol 丹皮酚	C9 H10 O3	0.00018	1.08	166.063	166.063	167.07	43.943	6	46.7	DDA for preferred ion	[M+H]+1	1.12193e+07
T-2 Toxin	C24 H34 O9	17.027	36521.3	466.22	483.247	484.255	35.017	2	46.7	DDA for preferred ion	[M+H]+1	7.6745e+06
5-OXO-L-PROLINE	C5 H7 N O3	7e-05	0.55	129.043	129.043	162.076	3.019	5	46.6	DDA for preferred ion	[M+H+MeOH]+1	1.19521e+09
N-Methylhistamine	C6 H11 N3	0.00076	6.04	125.095	125.096	204.118	3.262	6	46.5	DDA for preferred ion	[M+DMSO+H]+1	1.00513e+07
Tranexamic acid	C8 H15 N O2	0.00017	1.06	157.11	157.11	158.118	4.362	1	46.5	DDA for preferred ion	[M+H]+1	3.76185e+07
N-Acetyldopamine	C10 H13 N O3	2e-05	0.11	195.09	195.09	196.097	17.296	4	46.5	DDA for preferred ion	[M+H]+1	9.06447e+08
Triethyl phosphate	C6 H15 O4 P	7e-05	0.38	182.071	182.071	183.078	24.901	1	46.5	DDA for preferred ion	[M+H]+1	1.29274e+07
NCGC00384737-01!1-(3,4-dimethoxyphenyl)-2-(2-hydroxy-3-methoxy-5-prop-2-enylphenyl)propan-1-one	C21 H24 O5	-4e-05	-0.13	356.162	356.162	357.17	31.376	9	46.5	DDA for preferred ion	[M+H]+1	6.20933e+07
NCGC00381262-01_C29H36O5_9,11a-Methano-11aH-cyclohepta[a]naphthalen-8(9H)-one, 6-(acetyloxy)-5-(benzoyloxy)-2,3,4,4a,5,6,6a,7,10,11-decahydro-1,4,4,9-tetramethyl-	C29 H36 O5	21.9811	47346.9	464.256	486.237	487.245	39.555	1	46.4	DDA for preferred ion	[M+H]+1	6.88463e+06
Diffractaic Acid	C20 H22 O7	-9e-05	-0.24	374.137	374.136	357.133	26.744	2	46.4	DDA for preferred ion	[M+H-H2O]+1	5.46599e+06
Dofetilide (Tikosyn)	C19 H27 N3 O5 S2	18.0134	40833.7	441.139	459.153	442.149	19.745	3	46.3	DDA for other ion	[M+H-H2O]+1	1.42204e+07
6-Methoxy-2-morpholino-3-nitrobenzonitrile	C12 H13 N3 O4	0.00022	0.82	263.091	263.091	264.098	6.45	1	46.3	DDA for preferred ion	[M+H]+1	6.9037e+07
3,4-Dimethoxyphenyl 6-O-pentopyranosylhexopyranoside	C19 H28 O12	17.0266	37992.3	448.158	465.185	466.192	18.733	1	46.3	DDA for preferred ion	[M+H]+1	2.96462e+07
Putative_Alantolactone	C15 H20 O2	-0.00389	-16.74	232.146	232.142	233.15	14.062	1	46.3	DDA for preferred ion	[M+H]+1	2.93652e+07
L-Aspartic acid β-benzyl ester	C11 H13 N O4	-0.0001	-0.43	223.084	223.084	224.092	18.142	5	46.3	DDA for preferred ion	[M+H]+1	3.75834e+07
NCGC00384975-01_C21H36O11_beta-D-Glucopyranoside, (1R,2S,4R,5R)-5-hydroxy-1,7,7-trimethylbicyclo[2.2.1]hept-2-yl 6-O-[(2R,3R,4R)-tetrahydro-3,4-dihydroxy-4-(hydroxymethyl)-2-furanyl]-	C21 H36 O11	-0.00013	-0.27	464.226	464.226	482.259	21.172	1	46.3	DDA for other ion	[M+NH4]+1	1.87303e+07
Avocadyne Acetate	C19 H34 O4	17.0266	52189.4	326.246	343.272	344.28	46.825	1	46.2	DDA for preferred ion	[M+H]+1	3.04186e+06
Doxazosin	C23 H25 N5 O5	0.00024	0.53	451.186	451.186	452.193	29.242	1	46.2	DDA for preferred ion	[M+H]+1	5.74371e+06
4-amino-2-hydroxy-5-[[1-hydroxy-1-(5-oxo-6-bicyclo[4.1.0]hept-3-enyl)propan-2-yl]amino]-5-oxopentanoic acid	C15 H22 N2 O6	21.9804	67393.9	326.148	348.128	349.135	4.186	1	46.2	DDA for preferred ion	[M+H]+1	6.70253e+07
NCGC00384962-01!2-hydroxy-1,3-dimethoxy-10-methylacridin-9-one	C16 H15 N O4	0.00013	0.45	285.1	285.1	286.108	21.023	1	46.2	DDA for preferred ion	[M+H]+1	5.11204e+06
2-Hydroxycaproic acid	C6 H12 O3	-0.00118	-8.91	132.079	132.077	131.07	2.164	5	46.2	DDA for preferred ion	[M-H]-1	1.29144e+07
2-Hydroxy-3,4-Dimethoxybenzoic Acid	C9 H10 O5	-0.00066	-3.31	198.053	198.052	197.045	19.173	6	46.1	DDA for preferred ion	[M-H]-1	2.86905e+06
N-(2-Morpholinoethyl)-4-(1H-pyrazol-1-yl)benzamide	C16 H20 N4 O2	-0.00137	-4.56	300.159	300.157	299.15	24.056	1	46.1	DDA for preferred ion	[M-H]-1	2.42148e+07
5-Methoxyindole	C9 H9 N O	17.0267	115774	147.068	164.095	148.076	18.885	1	46.1	DDA for other ion	[M+H-NH3]+1	1.02306e+07
N-Acetyl-L-tyrosine	C11 H13 N O4	0.00017	0.76	223.084	223.085	224.092	5.33	6	46.1	DDA for preferred ion	[M+H]+1	5.14135e+07
Myristicin	C11 H12 O3	0.00026	1.36	192.079	192.079	193.086	41.681	5	46.1	DDA for preferred ion	[M+H]+1	3.95653e+07
(5R,6S)-5-Hydroxy-4-methoxy-6-(2-phenylethyl)-5,6-dihydro-2H-pyran-2-one	C14 H16 O4	18.0105	72592.2	248.105	266.115	249.112	22.234	3	46	DDA for other ion	[M+H-H2O]+1	2.03579e+07
3-Deoxy-3Beta-Hydroxyangolensic Acid Methyl Ester	C27 H36 O7	0.0001	0.21	472.246	472.246	473.253	44.748	3	46	DDA for preferred ion	[M+H]+1	5.55601e+07
Myristicin	C11 H12 O3	0.00031	1.6	192.079	192.079	193.086	30.486	4	46	DDA for preferred ion	[M+H]+1	4.83093e+07
Avocadyne Acetate	C19 H34 O4	17.0266	52189.6	326.246	343.272	344.28	44.487	1	45.9	DDA for preferred ion	[M+H]+1	1.74579e+06
Adefovir	C8 H12 N5 O4 P	0.0008	2.94	273.063	273.063	274.071	17.857	1	45.9	DDA for preferred ion	[M+H]+1	2.05541e+06
Eudesmin 桉脂素	C22 H26 O6	1e-05	0.02	386.173	386.173	387.18	34.755	4	45.8	DDA for preferred ion	[M+H]+1	1.40662e+07
3-Deoxycaryoptinol	C24 H34 O7	21.9822	50623.4	434.23	456.213	457.22	45.589	3	45.8	DDA for preferred ion	[M+H]+1	2.14088e+06
Oleoyl ethylamide	C20 H39 N O	18.0103	58228.6	309.303	327.313	310.31	71.504	2	45.8	DDA for other ion	[M+H-H2O]+1	1.1401e+07
1,5-Bis(2,5-dimethoxyphenyl)pentane-1,5-dione	C21 H24 O6	-32.0265	-86056.5	372.157	340.131	373.164	23.025	3	45.8	DDA for other ion	[M+H+MeOH]+1	1.56925e+07
AB-FUBINACA isomer 1	C20 H21 F N4 O2	-0.00253	-6.86	368.165	368.162	369.17	36.838	6	45.8	DDA for preferred ion	[M+H]+1	3.40541e+08
5,6,7-Trimethoxy-2-(2,3,4-trimethoxybenzylidene)indan-1-one	C22 H24 O7	18.0105	45009.1	400.152	418.163	401.159	20.128	3	45.7	DDA for other ion	[M+H-H2O]+1	1.2089e+07
Nardosinone 甘松新酮	C15 H22 O3	6e-05	0.22	250.157	250.157	233.154	29.387	8	45.7	DDA for preferred ion	[M+H-H2O]+1	2.03732e+07
SUCCINATE	C4 H6 O4	-0.001	-8.44	118.027	118.026	163.024	4.669	1	45.7	DDA for preferred ion	[M+FA-H]-1	5.25115e+07
Tropinone	C8 H13 N O	-32.026	-230238	139.1	107.074	108.081	73.598	1	45.7	DDA for other ion	[M+H]+1	2.93511e+07
NCGC00180744-03_C19H24O6_Naphtho[2,3-b]furan-9(4H)-one, 4,8-bis(acetyloxy)-4a,5,6,7,8,8a-hexahydro-3,4a,5-trimethyl-, (4S,4aR,5S,8S,8aS)-	C19 H24 O6	21.9839	63143.5	348.157	370.141	371.148	25.499	6	45.7	DDA for preferred ion	[M+H]+1	1.74822e+07
3',4'-Dimethoxyacetophenone	C10 H12 O3	0	0.01	180.079	180.079	181.086	22.473	3	45.7	DDA for preferred ion	[M+H]+1	5.59218e+07
PYRIDOXINE	C8 H11 N O3	0.00022	1.33	169.074	169.074	211.108	15.282	6	45.6	DDA for preferred ion	[M+ACN+H]+1	7.97938e+07
NCGC00380879-01_C23H28O7_1,3-Benzodioxole, 4-methoxy-6-[(2S,3R,4R,5S)-tetrahydro-3,4-dimethyl-5-(3,4,5-trimethoxyphenyl)-2-furanyl]-	C23 H28 O7	-6e-05	-0.16	416.183	416.183	417.191	48.819	1	45.6	DDA for preferred ion	[M+H]+1	1.44795e+07
NCGC00380345-01!(2S,8R)-8-hydroxy-2-[(1S)-1-hydroxyheptyl]-2,3,4,6,7,8-hexahydrochromen-5-one	C16 H26 O4	18.0105	63825.5	282.183	300.194	301.201	21.123	4	45.5	DDA for other ion	[M+H]+1	6.07099e+06
N-Acetyl-L-tyrosine	C11 H13 N O4	18.0109	80735.6	223.084	241.095	224.092	6.795	4	45.5	DDA for other ion	[M+H-H2O]+1	2.73678e+07
Cetirizine N-oxide	C21 H25 Cl N2 O4	-0.0033	-8.15	404.15	404.147	405.154	27.099	4	45.5	DDA for preferred ion	[M+H]+1	9.63791e+06
NCGC00384974-01!4-[5-(4-hydroxy-3,5-dimethoxyphenyl)-3,4-dimethyloxolan-2-yl]-2,6-dimethoxyphenol	C22 H28 O7	17.0265	42125.6	404.183	421.21	422.217	30.201	3	45.4	DDA for preferred ion	[M+H]+1	7.25979e+07
NCGC00380529-01_C15H22O3_4,7-Methanoazulen-6(1H)-one, 2,4,5,7,8,8a-hexahydro-7-hydroxy-9-(hydroxymethyl)-1,4,9-trimethyl-, (1S,4R,7R,8aS)-	C15 H22 O3	21.9814	87870.4	250.157	272.138	351.159	28.073	8	45.4	DDA for preferred ion	[M+DMSO+H]+1	4.56096e+06
epiyangambin	C24 H30 O8	-8e-05	-0.18	446.194	446.194	447.201	39.798	2	45.4	DDA for preferred ion	[M+H]+1	2.12852e+07
Coenzyme Q1	C14 H18 O4	0.00017	0.7	250.121	250.121	251.128	29.201	2	45.4	DDA for preferred ion	[M+H]+1	2.41482e+07
Obacunoic acid	C26 H32 O8	0.00045	0.95	472.21	472.21	505.243	44.455	2	45.3	DDA for preferred ion	[M+H+MeOH]+1	791320
Triamterene	C12 H11 N7	-0.00142	-5.61	253.108	253.106	254.113	16.823	2	45.3	DDA for preferred ion	[M+H]+1	3.0976e+07
Epoxiconazole	C17 H13 Cl F N3 O	0.00134	4.07	329.073	329.074	330.082	11.06	2	45.3	DDA for preferred ion	[M+H]+1	8.02853e+06
N-(2-Morpholinoethyl)-4-(1H-pyrazol-1-yl)benzamide	C16 H20 N4 O2	-0.00123	-4.09	300.159	300.157	299.15	19.67	1	45.3	DDA for preferred ion	[M-H]-1	4.31016e+07
Santonin	C15 H18 O3	9e-05	0.38	246.126	246.126	247.133	58.546	9	45.3	DDA for preferred ion	[M+H]+1	3.7058e+07
2-[1-[4,5-Dihydroxy-3-[(2S,3R,4S,5S,6R)-3,4,5-trihydroxy-6-(hydroxymethyl)oxan-2-yl]oxyoxan-2-yl]indol-3-yl]acetic acid	C21 H27 N O11	17.0284	36295.6	469.158	486.187	487.194	40.375	1	45.3	DDA for preferred ion	[M+H]+1	6.41183e+06
[(1R,5S,6S)-5-acetyloxy-3-(hydroxymethyl)-2-oxo-6-propan-2-ylcyclohex-3-en-1-yl] (E)-2-methylbut-2-enoate	C17 H24 O6	21.9841	67819.2	324.157	346.141	347.149	24.856	6	45.3	DDA for preferred ion	[M+H]+1	3.09977e+07
N-Acetyldopamine	C10 H13 N O3	7e-05	0.38	195.09	195.09	196.097	24.469	2	45.3	DDA for preferred ion	[M+H]+1	1.56914e+07
Acetyl-N-formyl-5-methoxykynurenamine	C13 H16 N2 O4	-32.026	-121260	264.111	232.085	265.118	18.329	5	45.2	DDA for other ion	[M+H+MeOH]+1	8.86129e+06
NCGC00380669-01!2-(2,6-dimethoxy-4-prop-2-enylphenoxy)-1-(3,4,5-trimethoxyphenyl)propan-1-ol	C23 H30 O7	17.0267	40714.3	418.199	435.226	436.233	45.616	2	45.2	DDA for preferred ion	[M+H]+1	2.28523e+07
3-tert-Butyladipic acid	C10 H18 O4	-0.00056	-2.77	202.121	202.12	201.112	19.918	1	45.2	DDA for preferred ion	[M-H]-1	2.35152e+06
(S)-N-α-benzoylarginine ethyl ester	C15 H22 N4 O3	-0.00037	-1.22	306.169	306.169	307.176	18.86	2	45.2	DDA for preferred ion	[M+H]+1	1.49389e+07
Melicopidine	C17 H15 N O5	18.0104	57523.9	313.095	331.105	332.113	18.599	4	45.2	DDA for other ion	[M+H]+1	2.22455e+06
NCGC00380429-01_C17H22O4_3-(5,9-Dimethyl-4-oxo-8-oxatetracyclo[7.2.1.1~7,10~.0~1,6~]tridec-2-en-5-yl)propanoic acid	C17 H22 O4	-10.042	-34609.6	290.152	280.11	313.143	25.388	3	45.2	DDA for other ion	[M+H+MeOH]+1	4.54448e+07
(+)-ar-Turmerone	C15 H20 O	0.00022	1	216.151	216.152	217.159	37.646	5	45.1	DDA for preferred ion	[M+H]+1	1.16833e+07
NCGC00380879-01_C23H28O7_1,3-Benzodioxole, 4-methoxy-6-[(2S,3R,4R,5S)-tetrahydro-3,4-dimethyl-5-(3,4,5-trimethoxyphenyl)-2-furanyl]-	C23 H28 O7	-32.0265	-76952.8	416.183	384.157	417.191	31.103	1	45.1	DDA for other ion	[M+H+MeOH]+1	1.86538e+07
albocycline	C18 H28 O4	0.00015	0.5	308.199	308.199	291.196	38.982	1	45.1	DDA for preferred ion	[M+H-H2O]+1	1.39952e+07
NCGC00180030-03!1-(2,4,5-trimethoxyphenyl)propane-1,2-diol	C12 H18 O5	-50.0367	-206665	242.115	192.079	225.112	32.997	1	45.1	DDA for other ion	[M+H+MeOH]+1	8.75062e+07
Dimethomorph	C21 H22 Cl N O4	-21.9787	-56774.3	387.124	365.145	388.135	4.392	1	45.1	DDA for other ion	[M+Na]+1	4.44161e+06
DL-Tartaric acid	C4 H6 O6	-0.00062	-4.11	150.016	150.016	149.009	73.279	5	45	DDA for preferred ion	[M-H]-1	4.80888e+07
AB-FUBINACA isomer 1	C20 H21 F N4 O2	-0.00257	-6.99	368.165	368.162	369.17	43.265	9	45	DDA for preferred ion	[M+H]+1	3.36297e+07
3-(5-Hydroxy-2,2,7,8-tetramethyl-6-oxo-7,8-dihydro-2H,6H-pyrano[3,2-g]chromen-10-yl)hexanoic acid	C22 H28 O6	-8e-05	-0.2	388.189	388.189	371.185	47.519	3	45	DDA for preferred ion	[M+H-H2O]+1	3.86371e+07
Carbidopa	C10 H14 N2 O4	0.00014	0.61	226.095	226.095	227.103	16.782	2	45	DDA for preferred ion	[M+H]+1	9.32715e+07
NCGC00179793-02!3,4-dimethyl-2,5-bis(3,4,5-trimethoxyphenyl)oxolane	C24 H32 O7	17.0266	39393.9	432.215	449.241	450.249	39.163	5	44.9	DDA for preferred ion	[M+H]+1	3.21193e+07
4-Methoxybenzaldehyde	C8 H8 O2	0.00011	0.8	136.052	136.053	137.06	56.96	4	44.9	DDA for preferred ion	[M+H]+1	2.84626e+07
Catechin Tetramethylether	C19 H22 O6	-0.00032	-0.94	346.142	346.141	347.149	24.65	6	44.9	DDA for preferred ion	[M+H]+1	2.23916e+07
11,22-dimethyl (6E,17E)-3,14-dioxo-8,19-bis({[(2S,3R,4S,5S,6R)-3,4,5-trihydroxy-6-(hydroxymethyl)oxan-2-yl]oxy})-4,9,15,20-tetraoxatricyclo[16.4.0.0⁷,¹²]docosa-6,10,17,21-tetraene-11,22-dicarboxylate	C13 H18 O6	9e-05	0.33	270.11	270.11	269.103	29.178	1	44.8	DDA for preferred ion	[M-H]-1	3.88898e+06
5-[6-(3-hydroxy-4-methoxyphenyl)-1,3,3a,4,6,6a-hexahydrofuro[3,4-c]furan-3-yl]-2-methoxyphenol	C20 H22 O6	-190.063	-530691	358.142	168.079	359.148	21.901	7	44.8	DDA for other ion	[2M+Na]+1	3.98475e+07
N-Acetyldopamine	C10 H13 N O3	0.00026	1.32	195.09	195.09	196.097	11.187	2	44.8	DDA for preferred ion	[M+H]+1	1.18941e+08
Haematommic Acid, Ethyl Ester	C11 H12 O5	0.0001	0.43	224.068	224.069	257.102	31.336	4	44.8	DDA for preferred ion	[M+H+MeOH]+1	2.65918e+07
7-Demethylsuberosin 7-去甲基软木花椒素	C14 H14 O3	-0.0001	-0.43	230.094	230.094	231.101	24.854	5	44.8	DDA for preferred ion	[M+H]+1	2.7591e+07
Eudesmin 桉脂素	C22 H26 O6	-0.00013	-0.35	386.173	386.173	387.18	43.819	2	44.8	DDA for preferred ion	[M+H]+1	3.32949e+07
7,8-dimethylalloxazine (lumichrome)	C12 H10 N4 O2	-0.00139	-5.76	242.08	242.079	243.086	21.379	1	44.8	DDA for preferred ion	[M+H]+1	8.14996e+06
Etamiphylline	C13 H21 N5 O2	-17.0279	-60994.8	279.17	262.142	285.131	23.132	1	44.7	DDA for other ion	[M+Na]+1	1.77421e+07
NCGC00380568-01!2-(hydroxymethyl)-6-[[3,4,5-trihydroxy-6-(4-prop-2-enylphenoxy)oxan-2-yl]methoxy]oxane-3,4,5-triol	C21 H30 O11	17.0263	37160.7	458.179	475.205	476.212	23.699	1	44.7	DDA for preferred ion	[M+H]+1	2.88031e+08
Phomalone	C13 H18 O5	-0.00011	-0.45	254.115	254.115	253.108	22.513	1	44.6	DDA for preferred ion	[M-H]-1	3.5314e+06
Haematommic Acid, Ethyl Ester	C11 H12 O5	8e-05	0.34	224.068	224.069	207.065	20.454	4	44.6	DDA for preferred ion	[M+H-H2O]+1	7.19617e+06
Haematommic Acid, Ethyl Ester	C11 H12 O5	7e-05	0.32	224.068	224.069	266.102	20.271	2	44.6	DDA for preferred ion	[M+ACN+H]+1	3.16668e+06
terpestacin	C25 H38 O4	21.9819	54643.7	402.277	424.259	425.266	53.542	2	44.6	DDA for preferred ion	[M+H]+1	2.43767e+06
NCGC00385377-01_C19H32O7_4-(2,6,6-Trimethyl-4-oxo-2-cyclohexen-1-yl)-2-butanyl beta-D-glucopyranoside	C19 H32 O7	21.9843	59063.5	372.215	394.199	395.206	39.788	2	44.6	DDA for preferred ion	[M+H]+1	1.37569e+07
Octopine	C9 H18 N4 O4	0.0001	0.4	246.133	246.133	247.14	3.256	1	44.6	DDA for preferred ion	[M+H]+1	4.79673e+07
Myristicin	C11 H12 O3	0.00015	0.8	192.079	192.079	193.086	27.074	5	44.5	DDA for preferred ion	[M+H]+1	3.30211e+07
NCGC00090582-03!(E)-1-(2,6-dihydroxy-4-methoxyphenyl)-3-phenylprop-2-en-1-one	C16 H14 O4	18.0102	66682.6	270.089	288.099	289.107	18.966	8	44.5	DDA for other ion	[M+H]+1	1.53935e+06
Tetramethylene glutarimide	C9 H13 N O2	0.00023	1.39	167.095	167.095	168.102	8.932	6	44.4	DDA for preferred ion	[M+H]+1	3.96571e+07
Ferulic Acid	C10 H10 O4	17.0267	87740.5	194.058	211.085	212.092	12.6	3	44.4	DDA for preferred ion	[M+H]+1	7.87974e+07
2'-Deoxyadenosine	C10 H13 N5 O3	21.9832	87546.9	251.102	273.085	274.092	10.282	2	44.4	DDA for preferred ion	[M+H]+1	1.17677e+08
1,4-Bis(3,4,5-trimethoxyphenyl)-hexahydrofuro[3,4-c]furan	C24 H30 O8	0	-0.01	446.194	446.194	447.201	51.153	2	44.4	DDA for preferred ion	[M+H]+1	1.20748e+07
Gitoxigenin Diacetate	C27 H38 O7	21.982	46349.9	474.262	496.244	497.251	48.272	1	44.4	DDA for preferred ion	[M+H]+1	7.64873e+06
2,3,8,9,10-pentamethoxy-6a,11a-dihydro-6H-[1]benzofuro[3,2-c]chromene	C20 H22 O7	-0.00016	-0.44	374.137	374.136	373.129	25.826	2	44.4	DDA for preferred ion	[M-H]-1	1.09692e+07
8-acetamido-2-methyl-7-oxononanoic acid	C12 H21 N O4	-19.0422	-78315.5	243.147	224.105	225.112	17.293	1	44.4	DDA for other ion	[M+H]+1	1.81133e+07
NCGC00380326-01!(E)-5-hydroxyundec-2-enoic acid	C11 H20 O3	41.0265	204988	200.141	241.168	242.175	28.673	1	44.4	DDA for preferred ion	[M+H]+1	1.4022e+07
Anhydroecgonine methyl ester	C10 H15 N O2	0.00016	0.9	181.11	181.11	182.118	3.228	1	44.3	DDA for preferred ion	[M+H]+1	5.94071e+06
1-(1-Hydroxybutyl)-1,3,4,5,6,7-hexahydro-2-benzofuran-4,5,6,7-tetrol	C12 H20 O6	0.00018	0.71	260.126	260.126	259.119	20.068	1	44.3	DDA for preferred ion	[M-H]-1	1.54126e+07
1,2,3,4-Tetramethyl-1,3-cyclopentadiene	C9 H14	0.00031	2.58	122.11	122.11	123.117	20.887	1	44.3	DDA for preferred ion	[M+H]+1	9.05586e+06
Hexamethylene diisocyanate	C8 H12 N2 O2	18.0107	107149	168.09	186.101	169.097	18.229	1	44.3	DDA for other ion	[M+H-H2O]+1	1.30124e+07
Mevalonic Acid Lactone	C6 H10 O3	-0.00108	-8.27	130.063	130.062	129.055	3.294	1	44.3	DDA for preferred ion	[M-H]-1	7.71731e+06
Sarracenin 脱水莫诺苷元	C11 H14 O5	5e-05	0.22	226.084	226.084	227.091	35.928	1	44.2	DDA for preferred ion	[M+H]+1	2.76566e+07
Disperse red 17	C17 H20 N4 O4	-0.00106	-3.09	344.148	344.147	389.146	20.051	1	44.2	DDA for other ion	[M+FA-H]-1	3.88503e+06
BUTYL PARABEN	C11 H14 O3	-0.00062	-3.18	194.094	194.094	193.086	29.618	4	44.2	DDA for preferred ion	[M-H]-1	2.02091e+07
3,6-Diphenyl-1,2-cyclohexanediol	C18 H20 O2	17.0266	63497.5	268.146	285.173	286.18	23.372	3	44.2	DDA for preferred ion	[M+H]+1	1.09461e+06
NCGC00380339-01_C15H19NO4_2-Pentenamide, 2-methyl-5-[(1R,3S,6R,9S)-6-methyl-8-oxo-7-oxatricyclo[4.3.0.0~3,9~]non-9-yl]-4-oxo-, (2E)-	C15 H19 N O4	21.9806	79314.8	277.131	299.112	300.119	8.989	1	44.2	DDA for preferred ion	[M+H]+1	5.8913e+07
11,22-dimethyl (6E,17E)-3,14-dioxo-8,19-bis({[(2S,3R,4S,5S,6R)-3,4,5-trihydroxy-6-(hydroxymethyl)oxan-2-yl]oxy})-4,9,15,20-tetraoxatricyclo[16.4.0.0⁷,¹²]docosa-6,10,17,21-tetraene-11,22-dicarboxylate	C13 H18 O6	0.00012	0.45	270.11	270.11	269.103	26.577	1	44.1	DDA for preferred ion	[M-H]-1	4.14785e+07
NCGC00386034-01_C21H26O5_4-[5-(3,4-Dimethoxyphenyl)-3,4-dimethyltetrahydro-2-furanyl]-2-methoxyphenol	C21 H26 O5	-18.0105	-50283.7	358.178	340.168	341.175	51.932	1	44.1	DDA for preferred ion	[M+H]+1	1.13997e+07
8-hydroxy-2,7,7,11,15-pentamethyl-5,12,16-trioxapentacyclo[9.8.0.0²,⁸.0⁴,⁶.0¹³,¹⁸]nonadec-13(18)-ene-3,17-dione	C21 H28 O6	21.984	58438.8	376.189	398.173	399.18	25.67	3	44.1	DDA for preferred ion	[M+H]+1	8.01038e+07
Obscurolide A1	C15 H17 N O5	-18.0106	-61868.5	291.111	273.1	274.107	17.896	3	44	DDA for preferred ion	[M+H]+1	3.40191e+06
5,13,15-trihydroxy-9-methyl-10-oxabicyclo[10.4.0]hexadeca-1(12),13,15-triene-3,11-dione	C16 H20 O6	-0.00255	-8.26	308.126	308.123	309.131	24.821	1	44	DDA for preferred ion	[M+H]+1	6.10057e+06
Hapalindole D	C21 H24 N2 S	-0.00166	-4.94	336.166	336.164	337.172	2.503	1	44	DDA for preferred ion	[M+H]+1	3.48803e+09
8-hydroxy-2,7,7,11,15-pentamethyl-5,12,16-trioxapentacyclo[9.8.0.0²,⁸.0⁴,⁶.0¹³,¹⁸]nonadec-13(18)-ene-3,17-dione	C21 H28 O6	21.9842	58439.4	376.189	398.173	399.18	43.429	2	44	DDA for preferred ion	[M+H]+1	1.20233e+07
Thymol	C10 H14 O	-32.0261	-213359	150.104	118.078	151.112	44.191	1	44	DDA for other ion	[M+H+MeOH]+1	1.70974e+07
Lupinine	C10 H19 N O	20.9275	123724	169.147	190.074	191.082	16.086	1	44	DDA for other ion	[M+H]+1	1.51803e+07
Putative_Alantolactone	C15 H20 O2	-0.00381	-16.42	232.146	232.143	233.15	15.437	1	44	DDA for preferred ion	[M+H]+1	7.73065e+07
NCGC00380401-01!6-[(1E,3E,5E)-6-[(2R,3R,3aR,4R,5R,6aS)-2-ethyl-3,4-dihydroxy-3,3a-dimethyl-2,4,5,6a-tetrahydrofuro[2,3-b]furan-5-yl]hexa-1,3,5-trienyl]-4-methoxy-5-methylpyran-2-one	C23 H30 O7	-0.00025	-0.6	418.199	418.199	419.206	43.164	1	44	DDA for preferred ion	[M+H]+1	2.66698e+07
NCGC00380669-01!2-(2,6-dimethoxy-4-prop-2-enylphenoxy)-1-(3,4,5-trimethoxyphenyl)propan-1-ol	C23 H30 O7	17.0264	40713.7	418.199	435.226	436.233	46.29	2	43.9	DDA for preferred ion	[M+H]+1	1.6816e+07
SUCCINATE	C4 H6 O4	-0.00099	-8.42	118.027	118.026	177.04	3.859	1	43.9	DDA for preferred ion	[M-H+HAc]-1	3.16711e+07
(2R)-2-(β-D-Glucopyranosyloxy)-2-phenylacetamide	C14 H19 N O7	39.9946	127731	313.116	353.111	336.108	17.764	1	43.9	DDA for other ion	[M+H-H2O]+1	6.09026e+06
NCGC00381169-01!	C22 H22 O8	-0.00242	-5.85	414.131	414.129	415.136	27.702	6	43.9	DDA for preferred ion	[M+H]+1	1.84461e+07
NCGC00180516-03!2,5-bis(4-hydroxy-3-methoxyphenyl)-3,4-dimethyloxolan-3-ol	C20 H24 O6	-18.0108	-50008	360.157	342.147	343.154	22.624	3	43.9	DDA for preferred ion	[M+H]+1	2.95883e+07
4-Ethoxy ethylbenzoate	C11 H14 O3	3e-05	0.18	194.094	194.094	195.102	38.631	2	43.9	DDA for preferred ion	[M+H]+1	1.46463e+08
NCGC00179793-02!3,4-dimethyl-2,5-bis(3,4,5-trimethoxyphenyl)oxolane	C24 H32 O7	17.026	39392.5	432.215	449.241	450.248	38.464	5	43.8	DDA for preferred ion	[M+H]+1	2.98759e+08
N2,1-Diphenyl-6-imino-1,6-dihydro-1,3,5-triazine-2,4-diamine	C15 H14 N6	-0.00115	-4.12	278.128	278.127	279.134	16.593	1	43.8	DDA for preferred ion	[M+H]+1	3.97802e+07
Oxotomaymycin-DH-PPL	C16 H18 N2 O4	0.00017	0.56	302.127	302.127	303.134	18.402	2	43.8	DDA for preferred ion	[M+H]+1	4.62776e+07
Rosmarinic acid	C18 H16 O8	17.0265	47284.8	360.085	377.111	378.118	17.205	1	43.8	DDA for preferred ion	[M+H]+1	2.32978e+07
(5R,6S)-5-Hydroxy-4-methoxy-6-(2-phenylethyl)-5,6-dihydro-2H-pyran-2-one	C14 H16 O4	0.00013	0.54	248.105	248.105	231.102	29.645	2	43.8	DDA for preferred ion	[M+H-H2O]+1	1.3771e+07
Disperse red 1	C16 H18 N4 O3	-0.00104	-3.3	314.138	314.137	313.13	20.766	1	43.8	DDA for preferred ion	[M-H]-1	5.40563e+06
Pimozide	C28 H29 F2 N3 O	-0.00214	-4.65	461.228	461.226	462.233	26.126	1	43.7	DDA for preferred ion	[M+H]+1	7.52229e+07
N-[1-(4-Methoxy-2-oxo-2H-pyran-6-yl)-2-methylpropyl]acetamide	C12 H17 N O4	0.00015	0.63	239.116	239.116	240.123	11.762	1	43.7	DDA for preferred ion	[M+H]+1	5.50539e+07
NCGC00178406-02!(E)-3-(3,4,5-trimethoxyphenyl)prop-2-enal	C12 H14 O4	-0.0001	-0.46	222.089	222.089	223.096	19.122	5	43.6	DDA for preferred ion	[M+H]+1	3.47791e+07
Triptolide	C20 H24 O6	-32.0262	-88922.8	360.157	328.131	361.165	31.376	3	43.6	DDA for other ion	[M+H+MeOH]+1	7.25274e+06
Disperse orange 149	C25 H26 N6 O3	-0.0024	-5.23	458.207	458.204	459.212	24.953	1	43.6	DDA for preferred ion	[M+H]+1	4.65557e+06
NCGC00169080-02_C15H18O3_Azuleno[6,5-b]furan-2,6(3H,4H)-dione, 3a,7,7a,8,9,9a-hexahydro-5,8-dimethyl-3-methylene-, (3aR,7aS,8S,9aR)-	C15 H18 O3	21.9805	89306.2	246.126	268.106	269.113	11.555	4	43.6	DDA for preferred ion	[M+H]+1	9.26818e+06
NCGC00180516-03!2,5-bis(4-hydroxy-3-methoxyphenyl)-3,4-dimethyloxolan-3-ol	C20 H24 O6	-18.0108	-50008.1	360.157	342.147	343.154	22.379	3	43.6	DDA for preferred ion	[M+H]+1	2.90388e+07
o-Veratraldehyde 邻藜芦醛	C9 H10 O3	-3e-05	-0.16	166.063	166.063	167.07	21.233	7	43.6	DDA for preferred ion	[M+H]+1	3.62674e+07
NCGC00384858-01!5-hydroxy-8,8-dimethyl-6-(2-methylpropanoyl)-4-phenylpyrano[2,3-h]chromen-2-one	C24 H22 O5	-0.00105	-2.68	390.147	390.146	391.153	22.613	3	43.6	DDA for preferred ion	[M+H]+1	2.27082e+07
NCGC00386034-01_C21H26O5_4-[5-(3,4-Dimethoxyphenyl)-3,4-dimethyltetrahydro-2-furanyl]-2-methoxyphenol	C21 H26 O5	-0.00034	-0.95	358.178	358.178	359.185	24.543	2	43.5	DDA for preferred ion	[M+H]+1	4.53878e+07
[3-(4-hydroxy-3-methoxybenzoyl)-2,3-dimethyloxiran-2-yl]-(4-hydroxy-3-methoxyphenyl)methanone	C20 H20 O7	-0.00022	-0.6	372.121	372.121	373.128	23.269	3	43.5	DDA for preferred ion	[M+H]+1	8.11505e+06
3,4,5-trimethoxycinnamic acid	C12 H14 O5	-138.02	-579711	238.084	100.064	239.091	37.76	2	43.5	DDA for other ion	[2M+K]+1	3.77726e+06
Oxprenolol	C15 H23 N O3	-21.9842	-82906.6	265.168	243.184	244.191	27.491	3	43.5	DDA for other ion	[M+H]+1	6.30849e+06
(4E)-8-hydroxy-4-(1-hydroxypropan-2-ylidene)-10-oxatricyclo[7.2.1.0¹,⁵]dodecane-8-carboxylic acid	C15 H22 O5	21.9804	77904	282.147	304.127	305.134	3.306	3	43.5	DDA for preferred ion	[M+H]+1	1.96499e+08
Asiatic Acid	C30 H48 O5	21.9824	45013.7	488.35	510.333	511.34	48.936	2	43.5	DDA for preferred ion	[M+H]+1	2.18643e+06
Buflomedil	C17 H25 N O4	-0.00015	-0.48	307.178	307.178	308.185	19.752	3	43.4	DDA for preferred ion	[M+H]+1	6.78208e+07
N-(9-oxodecyl)acetamide	C12 H23 N O2	0.00019	0.89	213.173	213.173	214.18	36.369	1	43.4	DDA for preferred ion	[M+H]+1	8.31097e+07
INOSINE	C10 H12 N4 O5	-46.0066	-171615	268.081	222.074	267.072	4.276	1	43.4	DDA for other ion	[M+FA-H]-1	7.98171e+06
NCGC00180516-03!2,5-bis(4-hydroxy-3-methoxyphenyl)-3,4-dimethyloxolan-3-ol	C20 H24 O6	-18.0109	-50008.4	360.157	342.146	343.154	25.39	3	43.3	DDA for preferred ion	[M+H]+1	2.278e+07
4-amino-2-hydroxy-5-[[1-hydroxy-1-(5-oxo-6-bicyclo[4.1.0]hept-3-enyl)propan-2-yl]amino]-5-oxopentanoic acid	C15 H22 N2 O6	4.95368	15188.4	326.148	331.101	349.135	4.998	2	43.3	DDA for other ion	[M+NH4]+1	1.29111e+08
NCGC00384604-01!4-[(2R,3R)-3-[(3,4-dimethoxyphenyl)methyl]-4-methoxy-2-(methoxymethyl)butyl]-1,2-dimethoxybenzene	C24 H34 O6	17.0234	40702.8	418.236	435.259	436.266	39.568	1	43.3	DDA for preferred ion	[M+H]+1	3.15084e+06
NCGC00384737-01!1-(3,4-dimethoxyphenyl)-2-(2-hydroxy-3-methoxy-5-prop-2-enylphenyl)propan-1-one	C21 H24 O5	0.00012	0.33	356.162	356.162	357.17	32.636	5	43.3	DDA for preferred ion	[M+H]+1	4.22321e+07
Ethamivan	C12 H17 N O3	-0.00021	-0.92	223.121	223.121	224.128	73.644	5	43.3	DDA for preferred ion	[M+H]+1	6.04711e+07
NCGC00385007-02_C19H22O8_Methyl 4-{[1,3-dihydroxy-1-(4-hydroxy-3-methoxyphenyl)-2-propanyl]oxy}-3-methoxybenzoate	C19 H22 O8	-18.0108	-47631.2	378.131	360.121	361.128	30.68	5	43.3	DDA for preferred ion	[M+H]+1	1.00531e+07
[(3aR,4R,5R,6E,9Z,11aR)-4-hydroxy-6,10-dimethyl-3-methylidene-2,8-dioxo-4,5,11,11a-tetrahydro-3aH-cyclodeca[b]furan-5-yl] (Z)-2-methylbut-2-enoate	C20 H24 O6	17.0261	47274.2	360.157	377.183	378.191	19.156	2	43.2	DDA for preferred ion	[M+H]+1	3.14554e+07
Tolycaine	C15 H22 N2 O3	0	0	278.163	278.163	279.17	19.31	2	43.2	DDA for preferred ion	[M+H]+1	1.76134e+07
1,2,2,6,6-Pentamethyl-4-piperidyl methacrylate	C14 H25 N O2	4e-05	0.16	239.189	239.189	240.196	42.132	1	43.2	DDA for preferred ion	[M+H]+1	8.62621e+06
Esmolol	C16 H25 N O4	0.0001	0.32	295.178	295.178	296.186	26.532	1	43.2	DDA for preferred ion	[M+H]+1	2.61545e+07
(E)-5-(4-methoxy-5-methyl-6-oxopyran-2-yl)-3-methylhex-4-enoic acid	C14 H18 O5	-1e-05	-0.03	266.115	266.115	267.123	32.373	2	43.1	DDA for preferred ion	[M+H]+1	1.01374e+07
4-Allyl-5-(3,4-dimethoxybenzyl)-4H-1,2,4-triazole-3-thiol	C14 H17 N3 O2 S	0.00235	8.06	291.104	291.106	292.114	7.456	2	43.1	DDA for preferred ion	[M+H]+1	3.07239e+06
AB-FUBINACA isomer 1	C20 H21 F N4 O2	-0.00291	-7.91	368.165	368.162	369.169	24.852	4	43	DDA for preferred ion	[M+H]+1	3.45841e+08
Oxotomaymycin-DH-PPL	C16 H18 N2 O4	-32.0261	-106002	302.127	270.101	303.134	18.589	2	43	DDA for other ion	[M+H+MeOH]+1	4.11161e+07
NCGC00384871-01!2,5-bis(3,4-dimethoxyphenyl)-3,4-dimethyloxolane	C22 H28 O5	-18.0107	-48390.8	372.194	354.183	355.19	28.042	2	43	DDA for preferred ion	[M+H]+1	4.81561e+06
8-hydroxy-2,7,7,11,15-pentamethyl-5,12,16-trioxapentacyclo[9.8.0.0²,⁸.0⁴,⁶.0¹³,¹⁸]nonadec-13(18)-ene-3,17-dione	C21 H28 O6	21.9842	58439.4	376.189	398.173	399.18	29.266	3	43	DDA for preferred ion	[M+H]+1	2.10675e+07
schizandrin	C24 H32 O7	17.0266	39393.9	432.215	449.241	450.249	40.264	5	43	DDA for preferred ion	[M+H]+1	3.12008e+07
4-({5-[5-hydroxy-3-({[(2Z)-2-methylbut-2-enoyl]oxy}methyl)pentyl]-8a-(hydroxymethyl)-5,6-dimethyl-3,4,4a,5,6,7,8,8a-octahydronaphthalen-1-yl}methoxy)-4-oxobutanoic acid	C29 H46 O8	-21.9851	-42091.3	522.319	500.334	523.324	72.326	1	42.9	DDA for other ion	[M+Na]+1	5.88673e+06
Dehydroabietamide	C20 H29 N O	21.9805	73458.2	299.225	321.205	322.213	16.398	1	42.9	DDA for preferred ion	[M+H]+1	2.61394e+07
(1R,3R,4R,4aS,5'S,8aR)-5'-(furan-3-yl)-1-hydroxy-8,8a-bis(hydroxymethyl)-3-methylspiro[1,2,3,4a,5,6-hexahydronaphthalene-4,3'-oxolane]-2'-one	C20 H26 O6	21.9846	60701.9	362.173	384.158	385.165	40.442	4	42.9	DDA for preferred ion	[M+H]+1	7.06304e+07
4,6,8-trihydroxy-7-methoxy-3-methyl-3,4-dihydroisochromen-1-one	C11 H12 O6	-0.00033	-1.39	240.063	240.063	239.056	19.905	2	42.9	DDA for preferred ion	[M-H]-1	1.41349e+09
NCGC00381169-01!	C22 H22 O8	18.0097	43487.9	414.131	432.141	433.149	24.032	1	42.9	DDA for other ion	[M+H]+1	4.39754e+06
NCGC00347789-02_C19H24O7_(3S,5Z,8S,9R)-8,9,16-Trihydroxy-14-methoxy-3-methyl-3,4,9,10,11,12-hexahydro-1H-2-benzoxacyclotetradecine-1,7(8H)-dione	C19 H24 O7	21.9845	60371.7	364.152	386.137	387.144	32.3	7	42.9	DDA for preferred ion	[M+H]+1	3.17365e+06
1-[2-(1,3-benzodioxol-5-yl)-3-methyl-1-benzofuran-5-yl]propane-1,2-diol	C19 H18 O5	17.0263	52209.5	326.115	343.142	344.149	26.071	1	42.9	DDA for preferred ion	[M+H]+1	1.57616e+07
2-{1-[4-(3-{4-[2-(Aminocarbothioyl)ethanhydrazonoyl]phenoxy}propoxy)phenyl]ethylidene}hydrazine-1-carbothioamide	C21 H26 N6 O2 S2	-21.9827	-47980.9	458.156	436.173	459.162	44.07	1	42.9	DDA for other ion	[M+Na]+1	1.94842e+08
Eudesmin 桉脂素	C22 H26 O6	-0.00025	-0.65	386.173	386.173	387.18	23.414	3	42.9	DDA for preferred ion	[M+H]+1	3.81012e+07
NCGC00247521-02_C22H26O5_4-[(3R)-5,7-Dimethoxy-6-(3-methyl-2-buten-1-yl)-3,4-dihydro-2H-chromen-3-yl]-1,3-benzenediol	C22 H26 O5	9e-05	0.25	370.178	370.178	371.185	45.05	3	42.9	DDA for preferred ion	[M+H]+1	2.67764e+07
NCGC00385687-01!3-methyl-1-(2,4,6-trihydroxyphenyl)butan-1-one	C11 H14 O4	4e-05	0.2	210.089	210.089	211.097	29.331	2	42.9	DDA for preferred ion	[M+H]+1	1.35198e+08
NCGC00380879-01_C23H28O7_1,3-Benzodioxole, 4-methoxy-6-[(2S,3R,4R,5S)-tetrahydro-3,4-dimethyl-5-(3,4,5-trimethoxyphenyl)-2-furanyl]-	C23 H28 O7	-0.0002	-0.47	416.183	416.183	417.191	26.669	2	42.8	DDA for preferred ion	[M+H]+1	6.75554e+07
Myristicin	C11 H12 O3	0.00018	0.96	192.079	192.079	193.086	44.899	4	42.8	DDA for preferred ion	[M+H]+1	4.95729e+07
NCGC00380669-01!2-(2,6-dimethoxy-4-prop-2-enylphenoxy)-1-(3,4,5-trimethoxyphenyl)propan-1-ol	C23 H30 O7	17.026	40712.6	418.199	435.225	436.232	24.857	2	42.8	DDA for preferred ion	[M+H]+1	4.00307e+07
NCGC00385218-01!7-hydroxy-2-(4-hydroxy-3,5-dimethoxyphenyl)-5-[(2S,3R,4S,5S,6R)-3,4,5-trihydroxy-6-(hydroxymethyl)oxan-2-yl]oxychromen-4-one	C23 H24 O12	0.00019	0.39	492.127	492.127	491.12	25.307	3	42.8	DDA for preferred ion	[M-H]-1	3.42369e+06
Haematommic Acid, Ethyl Ester	C11 H12 O5	-6e-05	-0.29	224.068	224.068	225.076	23.559	4	42.8	DDA for preferred ion	[M+H]+1	1.06977e+07
SUCCINATE	C4 H6 O4	18.0093	152587	118.027	136.036	135.029	72.126	1	42.7	DDA for other ion	[M-H]-1	2.51154e+07
3,4,5-trimethoxycinnamic acid	C12 H14 O5	0.0002	0.83	238.084	238.084	239.092	44.633	1	42.7	DDA for preferred ion	[M+H]+1	3.65231e+06
5-Phenyl-3-tetrahydro-1H-pyrrol-1-ylisothiazole-4-carbonitrile	C14 H13 N3 S	0.00188	7.39	255.083	255.085	256.092	5.057	1	42.7	DDA for preferred ion	[M+H]+1	2.65692e+06
Senkyunolide A 洋川芎内酯A	C12 H16 O2	0.00021	1.11	192.115	192.115	193.123	42.757	1	42.7	DDA for preferred ion	[M+H]+1	1.04061e+07
Haematommic Acid, Ethyl Ester	C11 H12 O5	18.0106	80380.1	224.068	242.079	243.086	23.326	7	42.7	DDA for other ion	[M+H]+1	1.33128e+07
N-Feruloyloctopamine	C18 H19 N O5	-18.0107	-54722.8	329.126	311.116	329.149	19.34	1	42.7	DDA for preferred ion	[M+NH4]+1	8.22498e+06
NCGC00179742-02_C15H22O5_3,12-Epoxy-12H-pyrano[4,3-j]-1,2-benzodioxepin-10(3H)-one, octahydro-3,6,9-trimethyl-, (5aS,6R,8aS,9R,12S,12aR)-	C15 H22 O5	21.9804	77904.1	282.147	304.127	305.134	4.498	4	42.6	DDA for preferred ion	[M+H]+1	6.84434e+08
1-(5,8-dimethoxy-2,2-dimethylchromen-6-yl)ethanone	C15 H18 O4	-7e-05	-0.26	262.121	262.12	263.128	38.469	4	42.6	DDA for preferred ion	[M+H]+1	1.94076e+08
NCGC00380879-01_C23H28O7_1,3-Benzodioxole, 4-methoxy-6-[(2S,3R,4R,5S)-tetrahydro-3,4-dimethyl-5-(3,4,5-trimethoxyphenyl)-2-furanyl]-	C23 H28 O7	4e-05	0.1	416.183	416.184	417.191	36.449	2	42.6	DDA for preferred ion	[M+H]+1	1.18242e+07
Haematommic Acid, Ethyl Ester	C11 H12 O5	-32.0261	-142930	224.068	192.042	193.05	22.545	1	42.6	DDA for other ion	[M+H]+1	5.88091e+06
Thymol	C10 H14 O	0.00012	0.8	150.104	150.105	151.112	19.465	2	42.5	DDA for preferred ion	[M+H]+1	2.05785e+07
7-Methyl-5-phenyl[1,2,3,4]tetraazolo[1,5-a]pyrimidine	C11 H9 N5	-0.00162	-7.69	211.086	211.084	194.081	20.512	2	42.5	DDA for preferred ion	[M+H-H2O]+1	7.5421e+08
alpha-guaiaconic acid	C20 H20 O5	17.0264	50058.5	340.131	357.158	358.165	34.589	1	42.5	DDA for preferred ion	[M+H]+1	7.05674e+06
Pyrenophorol	C16 H24 O6	17.0263	54544	312.157	329.184	330.191	23.979	2	42.5	DDA for preferred ion	[M+H]+1	1.54654e+07
Triethylenephosphoramide	C6 H12 N3 O P	21.9815	127008	173.072	195.053	196.061	18.448	1	42.5	DDA for preferred ion	[M+H]+1	1.81423e+07
Eremantholide C	C19 H22 O6	-0.00014	-0.4	346.142	346.142	347.149	27.323	6	42.5	DDA for preferred ion	[M+H]+1	1.67053e+07
1-(5,8-dimethoxy-2,2-dimethylchromen-6-yl)ethanone	C15 H18 O4	-6e-05	-0.23	262.121	262.12	263.128	38.79	4	42.5	DDA for preferred ion	[M+H]+1	3.8412e+07
2-Hydroxyphenylalanine	C9 H11 N O3	0.00016	0.88	181.074	181.074	182.081	5.012	6	42.5	DDA for preferred ion	[M+H]+1	1.33211e+09
NCGC00347573-02_C18H25NO3_2-Heptenamide, 7-(1,3-benzodioxol-5-yl)-N-(2-methylpropyl)-, (2E)-	C18 H25 N O3	-10.0459	-33134.9	303.183	293.137	326.171	19.649	1	42.4	DDA for other ion	[M+H+MeOH]+1	7.2473e+06
Northiaden	C18 H19 N S	0.00251	8.93	281.124	281.126	282.134	17.294	4	42.4	DDA for preferred ion	[M+H]+1	3.10289e+07
2,6-Dimethoxyphenol	C8 H10 O3	7e-05	0.47	154.063	154.063	155.07	23.413	1	42.3	DDA for preferred ion	[M+H]+1	1.41489e+07
NCGC00385489-01!3-[4-methyl-1-(2-methylpropanoyl)-3-oxocyclohexyl]butanoic acid	C15 H24 O4	4e-05	0.13	268.167	268.167	286.201	33.149	3	42.3	DDA for other ion	[M+NH4]+1	1.59903e+07
Rutamarin	C21 H24 O5	-0.00022	-0.61	356.162	356.162	357.169	30.082	9	42.3	DDA for preferred ion	[M+H]+1	2.80212e+07
NCGC00381169-01!	C22 H22 O8	-0.00248	-6	414.131	414.129	415.136	22.627	2	42.3	DDA for preferred ion	[M+H]+1	4.17772e+07
3,4,5-trimethoxycinnamic acid	C12 H14 O5	-6e-05	-0.26	238.084	238.084	239.091	30.841	3	42.2	DDA for preferred ion	[M+H]+1	1.39225e+08
Eudesmin 桉脂素	C22 H26 O6	-0.00014	-0.36	386.173	386.173	387.18	44.57	2	42.2	DDA for preferred ion	[M+H]+1	1.59805e+08
Disperse red 1	C16 H18 N4 O3	-0.00107	-3.4	314.138	314.137	313.13	24.348	1	42.2	DDA for preferred ion	[M-H]-1	1.13759e+07
Tracheloside 络石苷	C27 H34 O12	17.0261	30945	550.205	567.231	568.238	25.497	1	42.1	DDA for preferred ion	[M+H]+1	1.47451e+07
Haematommic Acid, Ethyl Ester	C11 H12 O5	0.0001	0.46	224.068	224.069	207.065	20.786	1	42.1	DDA for preferred ion	[M+H-H2O]+1	6.37542e+06
NCGC00385860-01_C15H22O2_3-Hydroxy-5-isopropylidene-3,8-dimethyl-2,3,3a,4,5,8a-hexahydro-6(1H)-azulenone	C15 H22 O2	-18.0104	-76914.3	234.162	216.152	217.159	31.873	5	42.1	DDA for preferred ion	[M+H]+1	2.46581e+07
Pyrenophorol	C16 H24 O6	-10.0459	-32182.3	312.157	302.111	320.145	2.933	1	42.1	DDA for other ion	[M+NH4]+1	3.1467e+08
trans-Cinnamaldehyde	C9 H8 O	3e-05	0.24	132.058	132.058	165.091	21.92	3	42.1	DDA for preferred ion	[M+H+MeOH]+1	4.05484e+07
L-5-Hydroxytryptophan 5-羟基色氨酸	C11 H12 N2 O3	0.00013	0.61	220.085	220.085	221.092	9.599	5	42.1	DDA for preferred ion	[M+H]+1	8.34517e+07
(1S,4S,5R,9S,10R,13R,14R)-14-hydroxy-5,9-dimethyl-14-{[(3-methylbutanoyl)oxy]methyl}tetracyclo[11.2.1.0¹,¹⁰.0⁴,⁹]hexadecane-5-carboxylic acid	C25 H40 O5	21.982	52302.2	420.288	442.27	443.277	42.985	1	42	DDA for preferred ion	[M+H]+1	7.0872e+06
Tyrosylalanine	C12 H16 N2 O4	0.00011	0.43	252.111	252.111	253.118	11.661	4	42	DDA for preferred ion	[M+H]+1	2.16831e+07
Meconin	C10 H10 O4	9e-05	0.49	194.058	194.058	195.065	23.083	8	41.9	DDA for preferred ion	[M+H]+1	1.18467e+08
Itopride	C20 H26 N2 O4	-0.00095	-2.64	358.189	358.188	359.196	26.342	2	41.9	DDA for preferred ion	[M+H]+1	1.27287e+06
Lupinine	C10 H19 N O	37.9554	224394	169.147	207.102	208.109	22.464	1	41.9	DDA for preferred ion	[M+H]+1	4.00702e+07
NCGC00169471-02!1-(3-acetyl-2,4,6-trihydroxyphenyl)ethanone	C10 H10 O5	-0.0001	-0.46	210.053	210.053	211.06	22.775	3	41.9	DDA for preferred ion	[M+H]+1	1.30151e+07
4'-Methoxyacetophenone	C9 H10 O2	0.0001	0.66	150.068	150.068	151.075	31.51	4	41.9	DDA for preferred ion	[M+H]+1	1.89622e+08
5,6,7-Trimethoxy-2-(2,3,4-trimethoxybenzylidene)indan-1-one	C22 H24 O7	-0.00013	-0.32	400.152	400.152	401.159	40.651	2	41.8	DDA for preferred ion	[M+H]+1	4.57405e+06
Ethyl 3-[3,5-bis(trifluoromethyl)anilino]-2-phenyl-3-(2-pyridyl)propanoate	C24 H20 F6 N2 O2	0.00333	6.91	482.143	482.146	483.154	72.899	2	41.8	DDA for preferred ion	[M+H]+1	4.50046e+06
NCGC00385492-01_C14H16O3_(3R,3aR)-3-(3-Furyl)-3a,7-dimethyl-3a,4,5,6-tetrahydro-2-benzofuran-1(3H)-one	C14 H16 O3	-18.0105	-77594.7	232.11	214.099	215.107	38.923	1	41.8	DDA for preferred ion	[M+H]+1	3.08985e+07
(Z)-2-methyl-4-[(2R,3R,4S,5S,6R)-3,4,5-trihydroxy-6-(hydroxymethyl)oxan-2-yl]oxybut-2-enenitrile	C11 H17 N O6	-10.0418	-38755.7	259.106	249.064	282.097	18.694	1	41.8	DDA for other ion	[M+H+MeOH]+1	1.88797e+07
4-Amino-7-phenylpyrazolo[5,1-c][1,2,4]triazine-3-carboxamide	C12 H10 N6 O	-0.00121	-4.78	254.092	254.09	237.087	8.565	1	41.8	DDA for preferred ion	[M+H-H2O]+1	6.5823e+07
Rutamarin	C21 H24 O5	-0.00022	-0.61	356.162	356.162	357.169	27.573	4	41.8	DDA for preferred ion	[M+H]+1	1.39124e+07
1-(2-Morpholinophenyl)dihydro-1H-pyrrole-2,5-dione	C14 H16 N2 O3	5e-05	0.2	260.116	260.116	261.123	18.868	2	41.7	DDA for preferred ion	[M+H]+1	5.37748e+07
3-{[(4-Methoxy-1-methyl-1H-indazol-3-yl)amino]carbonyl}-2-pyrazinecarboxylic acid	C15 H13 N5 O4	-0.00131	-3.99	327.097	327.095	345.129	7.604	1	41.7	DDA for preferred ion	[M+NH4]+1	9.7845e+06
Rutaevin 吴茱萸苦素	C26 H30 O9	-0.00229	-4.71	486.189	486.187	487.194	40.764	3	41.7	DDA for preferred ion	[M+H]+1	4.08579e+06
4-[2-(2,6-dimethoxy-4-prop-2-enylphenoxy)-1-hydroxypropyl]-2-methoxyphenol	C21 H26 O6	17.0263	45503.7	374.173	391.199	392.206	21.585	2	41.7	DDA for preferred ion	[M+H]+1	2.38042e+07
Obscurolide A1	C15 H17 N O5	-18.0106	-61868.4	291.111	273.1	274.107	10.793	5	41.6	DDA for preferred ion	[M+H]+1	3.78469e+07
4,4'-Methylenebis(3-chloro-2,6-diethylaniline)	C21 H28 Cl2 N2	0.00186	4.91	378.163	378.165	379.172	7.166	2	41.6	DDA for preferred ion	[M+H]+1	1.05192e+07
NCGC00380503-01_C22H24O10_2-(beta-D-Glucopyranosyloxy)benzyl (2E)-3-(3,4-dihydroxyphenyl)acrylate	C22 H24 O10	-9e-05	-0.2	448.137	448.137	449.144	25.609	1	41.6	DDA for preferred ion	[M+H]+1	2.95699e+07
11β-Prostaglandin F2α	C20 H34 O5	17.0265	48064.8	354.241	371.267	372.274	70.591	4	41.6	DDA for preferred ion	[M+H]+1	2.09148e+06
CAY10683	C15 H22 N2 O3	6e-05	0.22	278.163	278.163	279.17	20.079	2	41.6	DDA for preferred ion	[M+H]+1	4.36837e+07
Tanshinone Iia	C19 H18 O3	21.9821	74737.2	294.126	316.108	317.115	2.286	2	41.6	DDA for preferred ion	[M+H]+1	2.79779e+07
NCGC00169428-03!3-(2-methylpropyl)-2,3,6,7,8,8a-hexahydropyrrolo[1,2-a]pyrazine-1,4-dione	C11 H18 N2 O2	21.9803	104600	210.137	232.117	233.124	2.671	1	41.6	DDA for preferred ion	[M+H]+1	4.32179e+09
(2-Amino-4,5-dimethyl-3-thienyl)(2-thienyl)methanone	C11 H11 N O S2	0.00061	2.57	237.028	237.029	475.065	5.987	1	41.5	DDA for preferred ion	[2M+H]+1	3.16005e+07
Gardenin B 栀子黄素B	C19 H18 O7	-21.9844	-61391	358.105	336.121	337.128	25.447	1	41.5	DDA for other ion	[M+H]+1	4.44197e+06
Azilsartan (TAK-536)	C25 H20 N4 O5	-0.00212	-4.64	456.143	456.141	457.149	29.231	1	41.4	DDA for preferred ion	[M+H]+1	3.61439e+06
3-Methyl-6-oxo-1-phenyl-4-(3-pyridinyl)-6,7-dihydro-1H-pyrazolo[3,4-b]pyridine-5-carbonitrile	C19 H13 N5 O	-0.00039	-1.19	327.112	327.112	328.119	21.871	3	41.4	DDA for preferred ion	[M+H]+1	1.30252e+08
Heteroclitin D 异型南五味子丁素	C27 H30 O8	-0.00243	-5.04	482.194	482.192	483.199	46.144	1	41.3	DDA for preferred ion	[M+H]+1	4.95509e+07
N,N-Dimethylpentylone	C14 H19 N O3	0.00012	0.48	249.136	249.137	250.144	18.013	5	41.3	DDA for preferred ion	[M+H]+1	1.74557e+07
N-Acetyl-3,4-methylenedioxymethcathinone	C13 H15 N O4	-32.026	-128567	249.1	217.074	250.108	15.557	1	41.3	DDA for other ion	[M+H+MeOH]+1	3.20966e+07
Myristicin	C11 H12 O3	0.00028	1.44	192.079	192.079	193.086	35.02	2	41.3	DDA for preferred ion	[M+H]+1	2.34761e+07
Andrographolide	C20 H30 O5	39.9908	114191	350.209	390.2	391.207	16.926	2	41.3	DDA for other ion	[M+H]+1	6.69361e+06
Senkyunolide A 洋川芎内酯A	C12 H16 O2	4e-05	0.21	192.115	192.115	193.122	25.221	1	41.2	DDA for preferred ion	[M+H]+1	1.00219e+07
NCGC00178406-02!(E)-3-(3,4,5-trimethoxyphenyl)prop-2-enal	C12 H14 O4	-0.00019	-0.84	222.089	222.089	223.096	23.013	4	41.2	DDA for preferred ion	[M+H]+1	1.38578e+08
(10-acetyloxy-8,8-dimethyl-2-oxo-9,10-dihydropyrano[2,3-f]chromen-9-yl) (Z)-2-methylbut-2-enoate	C21 H22 O7	-0.00021	-0.54	386.137	386.136	419.17	27.761	6	41.2	DDA for preferred ion	[M+H+MeOH]+1	9.34792e+06
7-hydroxy-2,6,9,12,17,17-hexamethyl-22-methylidene-5,16,19,21-tetraoxaheptacyclo[10.8.1.1³,⁹.0²,¹¹.0³,⁷.0¹³,¹⁸.0¹⁸,²⁰]docos-13-ene-4,8,15-trione	C25 H28 O8	-21.9839	-48191.5	456.178	434.194	457.184	42.402	2	41.2	DDA for other ion	[M+Na]+1	4.00201e+06
3-[5-hydroxy-7-methoxy-2,3-dimethyl-6-(3-methylbut-2-enyl)-4-oxo-2,3-dihydrochromen-8-yl]hexanoic acid	C23 H32 O6	17.0263	42121.3	404.22	421.246	422.253	41.475	1	41.2	DDA for preferred ion	[M+H]+1	2.03178e+06
2-Pyridinecarbaldehyde N-(4-amino-6-methyl-1,3,5-triazin-2-yl)hydrazone	C10 H11 N7	-32.0274	-139792	229.108	197.08	198.087	2.719	1	41.2	DDA for other ion	[M+H]+1	2.17159e+07
Gatifloxacin	C19 H22 F N3 O4	-0.00527	-14.06	375.159	375.154	376.161	17.126	1	41.1	DDA for preferred ion	[M+H]+1	4.62136e+07
2-(4-Methoxyphenoxy)ethanamine	C9 H13 N O2	0.0001	0.59	167.095	167.095	168.102	20.451	3	41.1	DDA for preferred ion	[M+H]+1	1.34187e+07
Haematommic Acid, Ethyl Ester	C11 H12 O5	-63.0085	-281202	224.068	161.06	225.076	22.929	3	41.1	DDA for other ion	[M+ACN+Na]+1	4.23688e+06
Eudesmin 桉脂素	C22 H26 O6	-4e-05	-0.1	386.173	386.173	387.18	45.485	3	41	DDA for preferred ion	[M+H]+1	2.42912e+07
[(3R,3aR,4S,9aS,9bR)-4-Hydroxy-3,6-dimethyl-2,7-dioxo-2,3,3a,4,5,7,9a,9b-octahydroazuleno[4,5-b]furan-9-yl]methyl β-D-glucopyranoside	C21 H28 O10	-0.00252	-5.72	440.168	440.166	441.173	19.344	2	40.9	DDA for preferred ion	[M+H]+1	5.81498e+07
[2-[4-methyl-2-(2-methylpropanoyloxy)phenyl]oxiran-2-yl]methyl 2-methylpropanoate	C18 H24 O5	21.9842	68665.6	320.162	342.147	343.154	30.836	1	40.9	DDA for preferred ion	[M+H]+1	1.52732e+07
[(4R,6aR,9S,9aR,9bR)-9-methyl-3,6-dimethylidene-2,8-dioxo-3a,4,5,6a,7,9,9a,9b-octahydroazuleno[4,5-b]furan-4-yl] (E)-4-hydroxy-2-[[(E)-4-hydroxy-2-methylbut-2-enoyl]oxymethyl]but-2-enoate	C25 H30 O9	0.00032	0.67	474.189	474.189	497.179	42.916	3	40.9	DDA for preferred ion	[M+Na]+1	5.54395e+06
[truncated: 526 more rows]
