# Supplementary material for: Combined treatment with Acorus tatarinowii Schott and Panax notoginseng saponins ameliorates brain–gut axis dysfunction in MCAO/R rats with suppression of TLR4/MyD88/NF-κB signaling and associated gut microbiota changes
Source: Front Pharmacol. 2026 Jun 29;17:1683558. doi: 10.3389/fphar.2026.1683558 (PMC13357153; doi:10.3389/fphar.2026.1683558)
Supplement: Supplementary file 2 [file DataSheet1.zip › Supplementary_Materials/Supplementary_Data_S1E_HPLC_Quantification_Data.xlsx]

## Sheet: Sheet1
	分析物名称	含量	峰面积
		[ug/mL]	[mAU*s]
	α细辛脑	200	620.224			样本编号	检测浓度		稀释倍数	实际浓度
	β细辛醚	200	825.371				[ug/mL]			[ug/mL]
							α细辛脑	β细辛醚		α细辛脑	β细辛醚
						样本1	368.579	7.87637	5	1842.9	39.3819
						样本2	368.216	7.85054	5	1841.08	39.2527
						样本3	369.158	7.8491	5	1845.79	39.2455
